# Supplementary material for: Aberrant mitochondrial homeostasis at the crossroad of musculoskeletal ageing and non-small cell lung cancer
Source: PLoS One. 2022 Sep 6;17(9):e0273766. doi: 10.1371/journal.pone.0273766 (PMC9447904; doi:10.1371/journal.pone.0273766)
Supplement: S2 Table — (XLSX) [file pone.0273766.s002.xlsx]

## Sheet: S2 Table
Gene ID	P-value	Z-score	Gene name
Upregulated
AADAT	0.00957	3.5	aminoadipate aminotransferase
AAGAB	0.00888	3.53	alpha and gamma adaptin binding protein
AASDH	2.97e-05	5.17	aminoadipate-semialdehyde dehydrogenase
ABCA11P	0.00189	4.03	ATP binding cassette subfamily A member 11, pseudogene
ABCA5	0.000424	4.46	ATP binding cassette subfamily A member 5
ABCA6	0.000218	4.65	ATP binding cassette subfamily A member 6
ABCA9	0.00933	3.51	ATP binding cassette subfamily A member 9
ABCB4	0.00166	4.07	ATP binding cassette subfamily B member 4
ABCC2	0.014	3.36	ATP binding cassette subfamily C member 2
ABCG1	9.45e-07	5.94	ATP binding cassette subfamily G member 1
ABCG2	0.0205	3.21	ATP binding cassette subfamily G member 2 (Junior blood group)
ABHD3	8.11e-07	5.98	abhydrolase domain containing 3, phospholipase
ABRAXAS1	0.00586	3.67	abraxas 1, BRCA1 A complex subunit
ACAD11	0.0255	3.12	acyl-CoA dehydrogenase family member 11
ACADSB	0.0478	2.85	acyl-CoA dehydrogenase short/branched chain
ACTB	0.0243	3.14	actin beta
ACTBP9	0.028	3.09	ACTB pseudogene 9
ACTC1	0.00471	3.74	actin alpha cardiac muscle 1
ACTG1P4	0.0103	3.47	actin gamma 1 pseudogene 4
ACTR3B	0.0183	3.25	actin related protein 3B
ACVR1C	0.0368	2.97	activin A receptor type 1C
ADAM1A	0.00275	3.91	ADAM metallopeptidase domain 1A (pseudogene)
ADAMTS5	0.031	3.04	ADAM metallopeptidase with thrombospondin type 1 motif 5
ADAMTSL4	2.75e-08	6.6	ADAMTS like 4
ADAP2	0.028	3.09	ArfGAP with dual PH domains 2
ADAT1	0.0273	3.1	adenosine deaminase tRNA specific 1
ADD3	0.0477	2.85	adducin 3
ADGRA3	0.0379	2.95	adhesion G protein-coupled receptor A3
ADH1B	0.00066	4.35	alcohol dehydrogenase 1B (class I), beta polypeptide
ADH1C	0.00556	3.69	alcohol dehydrogenase 1C (class I), gamma polypeptide
ADI1	0.0169	3.29	acireductone dioxygenase 1
ADIRF	0.000878	4.26	adipogenesis regulatory factor
ADM	0.0127	3.4	adrenomedullin
ADNP2	0.000481	4.43	ADNP homeobox 2
AGAP6	0.0495	2.84	ArfGAP with GTPase domain, ankyrin repeat and PH domain 6
AGAP9	0.0438	2.89	ArfGAP with GTPase domain, ankyrin repeat and PH domain 9
AGBL3	0.00674	3.62	AGBL carboxypeptidase 3
AGT	0.00356	3.83	angiotensinogen
AGTR1	0.0186	3.25	angiotensin II receptor type 1
AHCTF1	0.00607	3.66	AT-hook containing transcription factor 1
AHNAK2	0.0101	3.48	AHNAK nucleoprotein 2
AIDA	0.00011	4.82	axin interactor, dorsalization associated
AKR1C1	0.00182	4.04	aldo-keto reductase family 1 member C1
ALDH2	0.011	3.45	aldehyde dehydrogenase 2 family member
ALPK2	7.83e-08	6.41	alpha kinase 2
ALPK3	0.0001	4.86	alpha kinase 3
AMPD3	0.00187	4.03	adenosine monophosphate deaminase 3
ANAPC16	0.0355	2.98	anaphase promoting complex subunit 16
ANAPC4	0.0202	3.22	anaphase promoting complex subunit 4
ANK3	0.000218	4.65	ankyrin 3
ANKHD1	4.21e-05	5.08	ankyrin repeat and KH domain containing 1
ANKRD10	0.0469	2.86	ankyrin repeat domain 10
ANKRD11	0.00423	3.77	ankyrin repeat domain 11
ANKRD12	1.12e-06	5.91	ankyrin repeat domain 12
ANKRD13A	0.0246	3.14	ankyrin repeat domain 13A
ANKRD13C	1.92e-05	5.27	ankyrin repeat domain 13C
ANKRD36	0.0111	3.44	ankyrin repeat domain 36
ANKRD36B	2.4e-05	5.22	ankyrin repeat domain 36B
ANKRD6	0.00936	3.51	ankyrin repeat domain 6
ANP32B	0.0419	2.91	acidic nuclear phosphoprotein 32 family member B
ANXA4	0.000335	4.53	annexin A4
AOC2	0.000467	4.44	amine oxidase copper containing 2
AOPEP	0.0371	2.97	aminopeptidase O (putative)
API5	0.0168	3.29	apoptosis inhibitor 5
APLP2	0.0381	2.95	amyloid beta precursor like protein 2
APPL2	0.00657	3.63	adaptor protein, phosphotyrosine interacting with PH domain and leucine zipper 2
ARCN1	0.0146	3.34	archain 1
ARHGAP20	0.0325	3.02	Rho GTPase activating protein 20
ARHGAP32	0.0245	3.14	Rho GTPase activating protein 32
ARHGAP36	2.64e-08	6.61	Rho GTPase activating protein 36
ARHGAP42	0.0063	3.65	Rho GTPase activating protein 42
ARID4A	0.00555	3.69	AT-rich interaction domain 4A
ARL15	0.00406	3.79	ADP ribosylation factor like GTPase 15
ARL6IP5	0.00958	3.5	ADP ribosylation factor like GTPase 6 interacting protein 5
ARMC1	0.016	3.31	armadillo repeat containing 1
ARMCX4	4.04e-07	6.12	armadillo repeat containing X-linked 4
ARPP21	0.00297	3.89	cAMP regulated phosphoprotein 21
ARRDC3	0.0268	3.1	arrestin domain containing 3
ARSG	0.0456	2.87	arylsulfatase G
ASPRV1	0.00799	3.56	aspartic peptidase retroviral like 1
ASS1	4.83e-06	5.58	argininosuccinate synthase 1
ATAD2	0.0409	2.92	ATPase family AAA domain containing 2
ATF6	0.0136	3.37	activating transcription factor 6
ATG12	0.000103	4.85	autophagy related 12
ATG13	0.0202	3.21	autophagy related 13
ATG2B	0.00315	3.87	autophagy related 2B
ATL1	0.00428	3.77	atlastin GTPase 1
ATM	0.0352	2.99	ATM serine/threonine kinase
ATP1B4	0	9.17	ATPase Na+/K+ transporting family member beta 4
ATP6AP1L	0.00137	4.14	ATPase H+ transporting accessory protein 1 like (pseudogene)
ATP6V0E1	0.00615	3.65	ATPase H+ transporting V0 subunit e1
ATP7B	0.000655	4.35	ATPase copper transporting beta
ATP8A1	0.00218	3.99	ATPase phospholipid transporting 8A1
ATP8B1	5.61e-06	5.54	ATPase phospholipid transporting 8B1
ATP8B4	0.000108	4.83	ATPase phospholipid transporting 8B4 (putative)
ATPSCKMT	0.00369	3.82	ATP synthase c subunit lysine N-methyltransferase
ATRX	0.000111	4.82	ATRX chromatin remodeler
AVPI1	2.91e-07	6.19	arginine vasopressin induced 1
AZI2	0.0286	3.07	5-azacytidine induced 2
B4GALT4	0.0356	2.98	beta-1,4-galactosyltransferase 4
BANP	0.00515	3.71	BTG3 associated nuclear protein
BAZ1A	0.0021	4	bromodomain adjacent to zinc finger domain 1A
BAZ2B	0.0001	4.85	bromodomain adjacent to zinc finger domain 2B
BBS4	0.0111	3.44	Bardet-Biedl syndrome 4
BCL6	0.00145	4.12	BCL6 transcription repressor
BCL7A	0.0385	2.95	BAF chromatin remodeling complex subunit BCL7A
BCLAF1	0.000762	4.3	BCL2 associated transcription factor 1
BCLAF3	0.0357	2.98	BCLAF1 and THRAP3 family member 3
BCOR	0.0455	2.88	BCL6 corepressor
BEST3	0.00223	3.98	bestrophin 3
BEX2	2.71e-08	6.6	brain expressed X-linked 2
BHLHE40	0.0304	3.05	basic helix-loop-helix family member e40
BICRAL	4.8e-06	5.58	BICRA like chromatin remodeling complex associated protein
BLNK	0.00963	3.5	B cell linker
BMPR2	0.0161	3.3	bone morphogenetic protein receptor type 2
BMS1P2	0.0477	2.85	BMS1 pseudogene 2
BNC2	0.00526	3.71	basonuclin 2
BNIP3L	0.0315	3.04	BCL2 interacting protein 3 like
BOLA2	0.00447	1.11	bolA family member 2
BPTF	0.00407	3.79	bromodomain PHD finger transcription factor
BRWD1	0.00793	3.56	bromodomain and WD repeat domain containing 1
BTAF1	0.000552	4.39	B-TFIID TATA-box binding protein associated factor 1
BTBD18	0.0292	3.07	BTB domain containing 18
BTG2	0.00376	3.81	BTG anti-proliferation factor 2
C12orf29	0.0186	3.25	chromosome 12 open reading frame 29
C12orf75	9.57e-06	5.43	chromosome 12 open reading frame 75
C14orf39	2.85e-05	5.18	chromosome 14 open reading frame 39
C15orf40	0.041	2.92	chromosome 15 open reading frame 40
C16orf54	0.0328	3.02	chromosome 16 open reading frame 54
C1QA	9.57e-06	5.43	complement C1q A chain
C1QB	6.25e-05	4.98	complement C1q B chain
C1QC	0.0302	3.05	complement C1q C chain
C1R	6.55e-05	4.97	complement C1r
C1S	5.04e-06	5.57	complement C1s
C2CD5	0.0201	3.22	C2 calcium dependent domain containing 5
C2orf69	0.0134	3.38	chromosome 2 open reading frame 69
C3	0.000277	4.59	complement C3
C3orf80	0.0372	2.96	chromosome 3 open reading frame 80
C5orf34	0.000195	4.68	chromosome 5 open reading frame 34
C6	0.000928	4.24	complement C6
C6orf52	0.00698	3.61	chromosome 6 open reading frame 52
C6orf89	0.00144	4.12	chromosome 6 open reading frame 89
C8orf44	0.0135	3.37	chromosome 8 open reading frame 44
C8orf44-SGK3	0.013	3.39	C8orf44-SGK3 readthrough
CAMK2B	0.0276	3.09	calcium/calmodulin dependent protein kinase II beta
CASP1	0.0218	3.19	caspase 1
CATSPER2	0.0359	2.98	cation channel sperm associated 2
CBX1	0.00762	3.58	chromobox 1
CCAR1	0.000843	4.27	cell division cycle and apoptosis regulator 1
CCDC127	0.00818	3.55	coiled-coil domain containing 127
CCDC13-AS1	0.00356	3.83	CCDC13 antisense RNA 1
CCDC186	0.0392	2.94	coiled-coil domain containing 186
CCDC28A	0.00432	3.77	coiled-coil domain containing 28A
CCDC3	0.0245	3.14	coiled-coil domain containing 3
CCDC39	0.00139	4.13	coiled-coil domain containing 39
CCN1	0.00137	4.14	cellular communication network factor 1
CCN2	1.87e-08	6.67	cellular communication network factor 2
CCN3	9e-06	5.44	cellular communication network factor 3
CCN5	1.34e-09	7.12	cellular communication network factor 5
CCNC	0.0353	2.99	cyclin C
CCPG1	0.0319	3.03	cell cycle progression 1
CCS	0.0226	3.17	copper chaperone for superoxide dismutase
CCT5	0.0341	3	chaperonin containing TCP1 subunit 5
CD14	1.45e-07	6.3	CD14 molecule
CD302	0.000626	4.36	CD302 molecule
CD55	0.00137	4.13	CD55 molecule (Cromer blood group)
CDC40	0.0291	3.07	cell division cycle 40
CDC5L	0.00632	3.64	cell division cycle 5 like
CDC7	0.0211	3.2	cell division cycle 7
CDIN1	0.0144	3.35	CDAN1 interacting nuclease 1
CDK5RAP3	0.00277	3.91	CDK5 regulatory subunit associated protein 3
CDKN1B	0.0115	3.43	cyclin dependent kinase inhibitor 1B
CDO1	0.00293	3.89	cysteine dioxygenase type 1
CEBPB	0.0261	3.12	CCAAT enhancer binding protein beta
CENATAC	0.00661	3.63	centrosomal AT-AC splicing factor
CENPQ	0.0213	3.19	centromere protein Q
CENPU	0.0331	3.01	centromere protein U
CEP126	0.04	2.93	centrosomal protein 126
CEP192	0.0354	2.99	centrosomal protein 192
CEP290	0.00149	4.11	centrosomal protein 290
CEP350	0.000956	4.24	centrosomal protein 350
CEP78	0.0099	3.49	centrosomal protein 78
CEP95	0.0235	3.16	centrosomal protein 95
CERS5	0.00852	3.54	ceramide synthase 5
CERT1	0.0319	3.03	ceramide transporter 1
CES1	0.00726	3.6	carboxylesterase 1
CETN3	0.0275	3.09	centrin 3
CFAP44	2.68e-06	5.72	cilia and flagella associated protein 44
CHAD	0.00247	3.95	chondroadherin
CHCHD7	0.0279	3.09	coiled-coil-helix-coiled-coil-helix domain containing 7
CHD1	0.0127	3.4	chromodomain helicase DNA binding protein 1
CHD6	0.000365	4.5	chromodomain helicase DNA binding protein 6
CHD8	0.00558	3.69	chromodomain helicase DNA binding protein 8
CHMP3	0.0209	3.2	charged multivesicular body protein 3
CIART	0.00189	4.03	circadian associated repressor of transcription
CIDEC	0.0181	3.26	cell death inducing DFFA like effector c
CILP	0.012	3.42	cartilage intermediate layer protein
CIRBP	0.0429	2.9	cold inducible RNA binding protein
CKB	0.0175	3.27	creatine kinase B
CLCN6	0.00127	4.16	chloride voltage-gated channel 6
CLDN12	0.000225	4.64	claudin 12
CLEC2B	4.45e-07	6.1	C-type lectin domain family 2 member B
CLEC3B	0.00796	3.56	C-type lectin domain family 3 member B
CLGN	3.66e-07	6.14	calmegin
CLIC2	0.00135	4.14	chloride intracellular channel 2
CLIP1	0.0448	2.88	CAP-Gly domain containing linker protein 1
CLK1	5.24e-05	5.03	CDC like kinase 1
CLK2	0.01	3.48	CDC like kinase 2
CLK4	9.97e-05	4.86	CDC like kinase 4
CLMP	0.0034	3.84	CXADR like membrane protein
CLN5	0.00189	4.03	CLN5 intracellular trafficking protein
CMA1	8.72e-05	4.89	chymase 1
CMKLR2	2.97e-05	5.17	chemerin chemokine-like receptor 2
CMSS1	0.00107	4.21	cms1 ribosomal small subunit homolog
CNNM3	0.00318	3.87	cyclin and CBS domain divalent metal cation transport mediator 3
CNOT4	0.00149	4.11	CCR4-NOT transcription complex subunit 4
CNOT7	0.0374	2.96	CCR4-NOT transcription complex subunit 7
CNST	0.0365	2.97	consortin, connexin sorting protein
COBL	0.00483	3.73	cordon-bleu WH2 repeat protein
COG5	0.0422	2.91	component of oligomeric golgi complex 5
COL1A2	0.0358	2.98	collagen type I alpha 2 chain
COL21A1	1.11e-08	6.76	collagen type XXI alpha 1 chain
COL28A1	3.19e-05	5.15	collagen type XXVIII alpha 1 chain
COL4A5	0.00602	3.66	collagen type IV alpha 5 chain
COL4A6	0.0002	4.67	collagen type IV alpha 6 chain
COX20	0.000424	4.46	cytochrome c oxidase assembly factor COX20
COX7B	0.0262	3.12	cytochrome c oxidase subunit 7B
CP	1.84e-06	5.81	ceruloplasmin
CPA3	2.35e-05	5.22	carboxypeptidase A3
CPB1	0.039	2.94	carboxypeptidase B1
CPE	0.0177	3.27	carboxypeptidase E
CPEB1	0.0175	3.27	cytoplasmic polyadenylation element binding protein 1
CPEB4	0.00137	4.14	cytoplasmic polyadenylation element binding protein 4
CPED1	0.00258	3.94	cadherin like and PC-esterase domain containing 1
CPM	0.00754	3.59	carboxypeptidase M
CRIM1	3.82e-08	6.88	cysteine rich transmembrane BMP regulator 1
CRIPT	6.1e-05	4.99	CXXC repeat containing interactor of PDZ3 domain
CRLF3	0.0316	3.03	cytokine receptor like factor 3
CRMA	0.0357	2.98	cardiomyocyte maturation associated lncRNA
CRNKL1	0.000732	4.32	crooked neck pre-mRNA splicing factor 1
CRY1	0.000715	4.32	cryptochrome circadian regulator 1
CRY2	0.00171	4.06	cryptochrome circadian regulator 2
CRYL1	0.0165	3.3	crystallin lambda 1
CSF1R	1.12e-06	5.91	colony stimulating factor 1 receptor
CSF2RB	0.0473	2.86	colony stimulating factor 2 receptor subunit beta
CSRP2	0.0168	3.29	cysteine and glycine rich protein 2
CST6	0.000366	4.5	cystatin E/M
CST7	0.0378	2.95	cystatin F
CTBS	0.0395	2.94	chitobiase
CTH	0.00142	4.12	cystathionine gamma-lyase
CTSB	0.0282	3.08	cathepsin B
CTSF	0.00796	3.56	cathepsin F
CTSG	0.0426	2.9	cathepsin G
CTSK	2.07e-05	5.25	cathepsin K
CTSO	0.00554	3.69	cathepsin O
CTSS	0.0212	3.2	cathepsin S
CTTNBP2NL	0.00672	3.62	CTTNBP2 N-terminal like
CUX1	0.0251	3.13	cut like homeobox 1
CWC22	0.0179	3.26	CWC22 spliceosome associated protein homolog
CXorf38	0.0407	2.92	chromosome X open reading frame 38
CYB5B	0.00883	3.53	cytochrome b5 type B
CYBRD1	0.0236	3.16	cytochrome b reductase 1
CYP4X1	2.91e-06	5.7	cytochrome P450 family 4 subfamily X member 1
CYS1	0.0294	3.06	cystin 1
DAB2	7.28e-05	4.94	DAB adaptor protein 2
DACT1	4.8e-07	6.08	dishevelled binding antagonist of beta catenin 1
DBF4	0.00479	3.74	DBF4 zinc finger
DCLK1	0.000109	4.83	doublecortin like kinase 1
DCLRE1A	0.00683	3.62	DNA cross-link repair 1A
DCP1A	0.001	4.22	decapping mRNA 1A
DCUN1D3	1.92e-05	5.27	defective in cullin neddylation 1 domain containing 3
DDB2	0.00103	4.22	damage specific DNA binding protein 2
DDR1	0.000168	4.72	discoidin domain receptor tyrosine kinase 1
DDX19B	0.0249	3.13	DEAD-box helicase 19B
DDX24	0.0282	3.08	DEAD-box helicase 24
DDX5	0.0136	3.37	DEAD-box helicase 5
DENND11	0.0116	3.43	DENN domain containing 11
DENND4A	0.0216	3.19	DENN domain containing 4A
DEPDC7	0.00225	3.98	DEP domain containing 7
DEPP1	0.0175	3.27	DEPP1 autophagy regulator
DEPTOR	0.0281	3.08	DEP domain containing MTOR interacting protein
DERL1	0.00944	3.5	derlin 1
DGKG	0.0266	3.11	diacylglycerol kinase gamma
DHRS9	0.0181	3.26	dehydrogenase/reductase 9
DHX36	0.00356	3.83	DEAH-box helicase 36
DHX57	0.0265	3.11	DExH-box helicase 57
DIP2B	0.00615	3.65	disco interacting protein 2 homolog B
DLEU2	9.26e-05	4.88	deleted in lymphocytic leukemia 2
DMTF1	0.00024	4.62	cyclin D binding myb like transcription factor 1
DMXL1	0.0173	3.28	Dmx like 1
DNAJA1	0.0033	3.85	DnaJ heat shock protein family (Hsp40) member A1
DNAJB1	0.0185	3.25	DnaJ heat shock protein family (Hsp40) member B1
DNAJB14	0.0168	3.29	DnaJ heat shock protein family (Hsp40) member B14
DNAJC15	0.000363	4.51	DnaJ heat shock protein family (Hsp40) member C15
DNAJC5B	0.0392	2.94	DnaJ heat shock protein family (Hsp40) member C5 beta
DNER	8.84e-05	4.89	delta/notch like EGF repeat containing
DOCK11	0.0288	3.07	dedicator of cytokinesis 11
DONSON	0.000856	4.27	DNA replication fork stabilization factor DONSON
DOP1A	0.0237	3.15	DOP1 leucine zipper like protein A
DPP4	0.0197	3.23	dipeptidyl peptidase 4
DPP6	0.0325	3.02	dipeptidyl peptidase like 6
DPT	0.00171	4.06	dermatopontin
DPY19L4	0.0338	3	dpy-19 like 4
DRAM1	0.000506	4.42	DNA damage regulated autophagy modulator 1
DROSHA	0.0426	2.9	drosha ribonuclease III
DSN1	0.0287	3.07	DSN1 component of MIS12 kinetochore complex
DTD1	0.0329	3.02	D-aminoacyl-tRNA deacylase 1
DUXAP10	0.00318	4.34	double homeobox A pseudogene 10
DUXAP9	0.000908	4.25	double homeobox A pseudogene 9
DZIP1	0.00957	3.5	DAZ interacting zinc finger protein 1
EBLN2	0.000319	4.54	endogenous Bornavirus like nucleoprotein 2
ECHDC2	0.0371	2.96	enoyl-CoA hydratase domain containing 2
ECM1	0.00154	4.1	extracellular matrix protein 1
ECPAS	0.000555	4.39	Ecm29 proteasome adaptor and scaffold
EDA2R	0.00634	3.64	ectodysplasin A2 receptor
EDEM1	0.000922	4.25	ER degradation enhancing alpha-mannosidase like protein 1
EDN1	5.34e-06	5.55	endothelin 1
EFCAB7	0.00228	3.97	EF-hand calcium binding domain 7
EFEMP1	0.0368	2.97	EGF containing fibulin extracellular matrix protein 1
EGLN3	0.000285	4.58	egl-9 family hypoxia inducible factor 3
EGR1	0.0189	3.24	early growth response 1
EHBP1L1	0.00762	3.58	EH domain binding protein 1 like 1
EID2B	0.0412	2.92	EP300 interacting inhibitor of differentiation 2B
EIF1AX	0.00756	3.59	eukaryotic translation initiation factor 1A X-linked
EIF2S1	0.0206	3.21	eukaryotic translation initiation factor 2 subunit alpha
EIF3C	0.00131	4.15	eukaryotic translation initiation factor 3 subunit C
EIF4A1	0.00484	3.73	eukaryotic translation initiation factor 4A1
EIF4A2	0.0407	2.93	eukaryotic translation initiation factor 4A2
ELAVL2	0.0118	3.42	ELAV like RNA binding protein 2
ELL3	0.0251	3.13	elongation factor for RNA polymerase II 3
EMB	0.0448	2.88	embigin
EME1	0.0371	2.97	essential meiotic structure-specific endonuclease 1
ENC1	0.0193	3.23	ectodermal-neural cortex 1
ENPEP	0.0141	3.36	glutamyl aminopeptidase
ENPP3	0.00055	4.4	ectonucleotide pyrophosphatase/phosphodiesterase 3
ENTPD1	0.0382	2.95	ectonucleoside triphosphate diphosphohydrolase 1
EOGT	4.36e-06	5.6	EGF domain specific O-linked N-acetylglucosamine transferase
EOLA1-DT	0.00284	3.9	EOLA1 divergent transcript
EP300	0.00581	3.67	E1A binding protein p300
EPB41L3	7.48e-07	6	erythrocyte membrane protein band 4.1 like 3
EPC2	8.49e-06	5.46	enhancer of polycomb homolog 2
EPRS1	0.0245	3.14	glutamyl-prolyl-tRNA synthetase 1
ERAP1	0.0314	3.04	endoplasmic reticulum aminopeptidase 1
ERFE	0.000188	4.69	erythroferrone
ERRFI1	8.02e-05	4.91	ERBB receptor feedback inhibitor 1
ERV3-2	0.00101	4.22	endogenous retrovirus group 3 member 2
ESCO1	0.044	2.89	establishment of sister chromatid cohesion N-acetyltransferase 1
ETAA1	0.0254	3.13	ETAA1 activator of ATR kinase
EVI2B	0.00284	3.9	ecotropic viral integration site 2B
EXOC8	0.0291	3.07	exocyst complex component 8
EXOSC7	0.0212	3.2	exosome component 7
EZH2	0.0499	2.83	enhancer of zeste 2 polycomb repressive complex 2 subunit
F13A1	0	8.84	coagulation factor XIII A chain
F5	0.0242	3.15	coagulation factor V
FAF2	0.00161	4.08	Fas associated factor family member 2
FAM107B	0.000109	4.83	family with sequence similarity 107 member B
FAM114A1	0.00259	3.93	family with sequence similarity 114 member A1
FAM120B	0.00119	4.18	family with sequence similarity 120B
FAM133B	0.00275	3.91	family with sequence similarity 133 member B
FAM13B	0.000338	4.53	family with sequence similarity 13 member B
FAM161A	0.000293	4.57	FAM161 centrosomal protein A
FAM174C	0.0355	2.98	family with sequence similarity 174 member C
FAM230B	0.00634	3.64	family with sequence similarity 230 member B
FAM238C	0.000484	4.43	family with sequence similarity 238 member C
FAM50B	0.00773	3.57	family with sequence similarity 50 member B
FAM83B	0.011	3.45	family with sequence similarity 83 member B
FAM8A1	0.0151	3.33	family with sequence similarity 8 member A1
FAM98B	0.00315	3.87	family with sequence similarity 98 member B
FANCE	0.00119	4.18	FA complementation group E
FAP	0.0334	3.01	fibroblast activation protein alpha
FAT1	0.0421	2.91	FAT atypical cadherin 1
FBLN5	1.11e-06	5.91	fibulin 5
FBN1	6.98e-09	6.84	fibrillin 1
FBXL3	0.0326	3.02	F-box and leucine rich repeat protein 3
FBXO16	0.000363	4.5	F-box protein 16
FBXO31	0.0248	3.14	F-box protein 31
FBXO8	0.0272	3.1	F-box protein 8
FBXW2	0.0304	3.05	F-box and WD repeat domain containing 2
FCER1G	5.1e-06	5.56	Fc epsilon receptor Ig
FCGR2B	3.06e-05	5.16	Fc gamma receptor IIb
FCSK	0.0215	3.19	fucose kinase
FEZ2	0.0154	3.32	fasciculation and elongation protein zeta 2
FGF2	0.0368	2.97	fibroblast growth factor 2
FGF7	0.0255	3.12	fibroblast growth factor 7
FGFBP2	0.00145	4.11	fibroblast growth factor binding protein 2
FGGY	5.89e-05	5	FGGY carbohydrate kinase domain containing
FHDC1	0.0212	3.2	FH2 domain containing 1
FIBIN	0.000314	4.55	fin bud initiation factor homolog
FILIP1	0.00504	3.72	filamin A interacting protein 1
FLRT2	9.71e-05	6.1	fibronectin leucine rich transmembrane protein 2
FLRT3	4.98e-10	7.29	fibronectin leucine rich transmembrane protein 3
FLT1	0.0143	3.35	fms related receptor tyrosine kinase 1
FLVCR1	0.000285	4.57	FLVCR heme transporter 1
FMNL2	0.0421	2.91	formin like 2
FMO4	0.0276	3.09	flavin containing dimethylaniline monoxygenase 4
FMR1	0.0134	3.38	FMRP translational regulator 1
FNBP1	6.05e-05	4.99	formin binding protein 1
FNIP1	0.0144	3.35	folliculin interacting protein 1
FOSL2	0.0373	2.96	FOS like 2, AP-1 transcription factor subunit
FOXO1	0.0337	3.01	forkhead box O1
FOXO3	0.00517	3.71	forkhead box O3
FRA10AC1	0.0301	3.05	FRA10A associated CGG repeat 1
FRG1BP	0.00754	3.59	FSHD region gene 1 family member B, pseudogene
FSTL1	0.00274	3.92	follistatin like 1
FUBP1	3.99e-05	5.09	far upstream element binding protein 1
G2E3	9.47e-05	4.87	G2/M-phase specific E3 ubiquitin protein ligase
GABPB2	0.0391	2.94	GA binding protein transcription factor subunit beta 2
GALNT17	0.0195	3.23	polypeptide N-acetylgalactosaminyltransferase 17
GANAB	0.0258	3.12	glucosidase II alpha subunit
GARRE1	0.00387	3.8	granule associated Rac and RHOG effector 1
GAS2	8.11e-07	5.98	growth arrest specific 2
GAS5	0.0206	3.21	growth arrest specific 5
GBP2	0.0477	2.85	guanylate binding protein 2
GCH1	8.34e-05	4.9	GTP cyclohydrolase 1
GDA	0.00154	4.1	guanine deaminase
GEM	0.00764	3.58	GTP binding protein overexpressed in skeletal muscle
GGH	3.79e-05	5.11	gamma-glutamyl hydrolase
GINS4	0.0244	3.14	GINS complex subunit 4
GLB1	0.045	2.88	galactosidase beta 1
GLCE	6.06e-05	4.99	glucuronic acid epimerase
GLG1	0.0139	3.36	golgi glycoprotein 1
GLOD4	0.00105	4.21	glyoxalase domain containing 4
GNG2	0.00149	4.11	G protein subunit gamma 2
GOLGA6L4	0.00331	3.85	golgin A6 family like 4
GON4L	0.0139	3.36	gon-4 like
GPALPP1	0.00169	4.06	GPALPP motifs containing 1
GPAM	8.61e-06	5.45	glycerol-3-phosphate acyltransferase, mitochondrial
GPATCH2L	0.0206	3.21	G-patch domain containing 2 like
GPATCH8	0	8.4	G-patch domain containing 8
GPBP1	0.0296	3.06	GC-rich promoter binding protein 1
GPR137B	0.0175	3.27	G protein-coupled receptor 137B
GPR137C	0.0353	2.99	G protein-coupled receptor 137C
GPR183	0.0135	3.37	G protein-coupled receptor 183
GPR34	4.46e-09	6.92	G protein-coupled receptor 34
GPX3	0.0404	2.93	glutathione peroxidase 3
GRAMD1C	3.26e-05	5.14	GRAM domain containing 1C
GREB1L	3.73e-12	8.01	GREB1 like retinoic acid receptor coactivator
GRK7	0.000549	4.4	G protein-coupled receptor kinase 7
GSDMC	0.0314	3.04	gasdermin C
GSDME	0.0282	3.08	gasdermin E
GSPT2	0.0186	3.25	G1 to S phase transition 2
GTF2H2	0.0153	3.32	general transcription factor IIH subunit 2
GTF2H5	0.0048	3.74	general transcription factor IIH subunit 5
GTF2I	0.042	2.91	general transcription factor IIi
GTF2IRD2	0.0142	3.36	GTF2I repeat domain containing 2
GTF3A	0.00822	3.55	general transcription factor IIIA
GTPBP4	0.0283	3.08	GTP binding protein 4
GXYLT1	0.00131	4.15	glucoside xylosyltransferase 1
GXYLT2	0.00651	3.64	glucoside xylosyltransferase 2
H2AZ2	0.000534	4.4	H2A.Z variant histone 2
H3-3A	0.00871	3.53	H3.3 histone A
HACE1	0.0164	3.3	HECT domain and ankyrin repeat containing E3 ubiquitin protein ligase 1
HAUS3	0.0303	3.05	HAUS augmin like complex subunit 3
HAUS6	0.000349	4.52	HAUS augmin like complex subunit 6
HBP1	0.0193	3.23	HMG-box transcription factor 1
HCCAT5	0.00831	3.55	hepatocellular carcinoma associated transcript 5
HCFC2	7.19e-05	4.94	host cell factor C2
HCG11	0.00362	3.82	HLA complex group 11
HCN1	0.0129	3.39	hyperpolarization activated cyclic nucleotide gated potassium channel 1
HERC2P2	0.000261	4.6	HERC2 pseudogene 2
HERPUD1	0.0339	3	homocysteine inducible ER protein with ubiquitin like domain 1
HERPUD2	0.000328	4.53	HERPUD family member 2
HIF1A	0.000749	4.31	hypoxia inducible factor 1 subunit alpha
HLF	0.000129	4.78	HLF transcription factor, PAR bZIP family member
HMGXB4	0.000281	4.58	HMG-box containing 4
HNRNPA1	0.0164	3.3	heterogeneous nuclear ribonucleoprotein A1
HNRNPH2	0.0446	2.88	heterogeneous nuclear ribonucleoprotein H2
HNRNPR	0.00529	3.7	heterogeneous nuclear ribonucleoprotein R
HNRNPU	3.47e-05	5.13	heterogeneous nuclear ribonucleoprotein U
HNRNPUL2	0.0433	2.9	heterogeneous nuclear ribonucleoprotein U like 2
HPGD	0.00496	3.73	15-hydroxyprostaglandin dehydrogenase
HPGDS	4.26e-05	5.08	hematopoietic prostaglandin D synthase
HPN	0.026	3.12	hepsin
HRH1	0.0489	2.84	histamine receptor H1
HSD17B7	0.0147	3.34	hydroxysteroid 17-beta dehydrogenase 7
HSP90B1	0.0382	2.95	heat shock protein 90 beta family member 1
HSPA2	0.000944	4.24	heat shock protein family A (Hsp70) member 2
HSPB8	0.000366	4.5	heat shock protein family B (small) member 8
HTR2B	0.0373	2.96	5-hydroxytryptamine receptor 2B
HTRA1	0.00081	4.29	HtrA serine peptidase 1
HTRA4	0.0454	2.88	HtrA serine peptidase 4
ICE1	0.000824	4.28	interactor of little elongation complex ELL subunit 1
ICE2	0.00502	3.72	interactor of little elongation complex ELL subunit 2
ID4	0.0137	3.37	inhibitor of DNA binding 4, HLH protein
IDI2	0.000236	4.63	isopentenyl-diphosphate delta isomerase 2
IDNK	0.00652	3.63	IDNK gluconokinase
IFRD1	6.13e-05	4.99	interferon related developmental regulator 1
IFT88	1.57e-05	5.31	intraflagellar transport 88
IGFBP3	0.0363	2.98	insulin like growth factor binding protein 3
IGFBP6	0.0319	3.03	insulin like growth factor binding protein 6
IGFBPL1	0.0211	3.2	insulin like growth factor binding protein like 1
IGHG1	9.64e-06	5.42	immunoglobulin heavy constant gamma 1 (G1m marker)
IL10RA	0.00318	3.87	interleukin 10 receptor subunit alpha
IL15	0.0107	3.46	interleukin 15
IL17RB	0.0426	2.9	interleukin 17 receptor B
IL18	0.00537	3.7	interleukin 18
IL31RA	0.0443	2.89	interleukin 31 receptor A
IL33	0.00745	3.59	interleukin 33
INPP5B	0.00319	3.86	inositol polyphosphate-5-phosphatase B
INSR	0.0466	2.86	insulin receptor
INTS2	0.0201	3.22	integrator complex subunit 2
IPP	0.0461	2.87	intracisternal A particle-promoted polypeptide
IPW	0.029	3.07	imprinted in Prader-Willi syndrome
IQGAP1	0.045	2.88	IQ motif containing GTPase activating protein 1
IRS2	1.22e-07	6.34	insulin receptor substrate 2
ISLR	0.0124	3.41	immunoglobulin superfamily containing leucine rich repeat
ITGAM	2.09e-06	5.78	integrin subunit alpha M
ITGAV	0.00584	3.67	integrin subunit alpha V
ITPRID2	0.00471	3.74	ITPR interacting domain containing 2
IZUMO4	0.0191	3.24	IZUMO family member 4
JAK2	3.08e-06	5.68	Janus kinase 2
JAZF1	0.0376	2.96	JAZF zinc finger 1
JCHAIN	8.22e-06	5.47	joining chain of multimeric IgA and IgM
JOSD1	0.0252	3.13	Josephin domain containing 1
JPX	6.18e-05	4.98	JPX transcript, XIST activator
KANSL1	0.0063	3.65	KAT8 regulatory NSL complex subunit 1
KANSL1L	0.0325	3.02	KAT8 regulatory NSL complex subunit 1 like
KAT6B	0.00956	3.5	lysine acetyltransferase 6B
KATNBL1	0.00936	3.51	katanin regulatory subunit B1 like 1
KCMF1	0.00028	4.58	potassium channel modulatory factor 1
KCNH8	0.0355	2.98	potassium voltage-gated channel subfamily H member 8
KCNJ16	0.0309	3.04	potassium inwardly rectifying channel subfamily J member 16
KCNJ2-AS1	0.000573	4.38	KCNJ2 antisense RNA 1
KCNMA1	0.00044	4.46	potassium calcium-activated channel subfamily M alpha 1
KCNRG	0.0489	2.84	potassium channel regulator
KDM3B	0.000501	4.42	lysine demethylase 3B
KDM4A	0.0109	3.45	lysine demethylase 4A
KDM5A	3.5e-06	5.65	lysine demethylase 5A
KDM7A	0.0462	2.87	lysine demethylase 7A
KIAA0232	6.98e-09	6.83	KIAA0232
KIAA0408	0.00964	3.5	KIAA0408
KIAA1191	0.0323	3.02	KIAA1191
KIF3B	0.0253	3.13	kinesin family member 3B
KIN	0.0295	3.06	Kin17 DNA and RNA binding protein
KIZ	0.0175	3.27	kizuna centrosomal protein
KLF5	0.000286	4.57	Kruppel like factor 5
KLHDC1	0.00909	3.52	kelch domain containing 1
KLHL15	0.000382	4.49	kelch like family member 15
KLHL2	0.000859	4.27	kelch like family member 2
KLHL8	0.00509	3.72	kelch like family member 8
KLRC4-KLRK1	0.037	2.97	KLRC4-KLRK1 readthrough
KMT2E	0.000454	4.45	lysine methyltransferase 2E (inactive)
KNOP1	0.0103	3.47	lysine rich nucleolar protein 1
KRTAP19-1	0.0237	3.15	keratin associated protein 19-1
LAMA2	0.0456	2.87	laminin subunit alpha 2
LBP	0.00118	4.18	lipopolysaccharide binding protein
LCE1E	0.00872	3.53	late cornified envelope 1E
LCOR	0.00281	3.91	ligand dependent nuclear receptor corepressor
LCP1	0.00387	3.8	lymphocyte cytosolic protein 1
LDAF1	1.96e-05	5.26	lipid droplet assembly factor 1
LEMD3	0.00754	3.59	LEM domain containing 3
LEP	0.0322	3.03	leptin
LEPR	0.0127	3.4	leptin receptor
LGI1	0.00169	4.07	leucine rich glioma inactivated 1
LGMN	0.0151	3.33	legumain
LHFPL2	0.0267	3.11	LHFPL tetraspan subfamily member 2
LIMA1	0.00695	3.61	LIM domain and actin binding 1
LIMS3	0.00137	4.14	LIM zinc finger domain containing 3
LIN52	0.0463	2.87	lin-52 DREAM MuvB core complex component
LINC00115	0.0109	3.45	long intergenic non-protein coding RNA 115
LINC00216	0.0215	3.19	long intergenic non-protein coding RNA 216
LINC00324	0.000129	4.78	long intergenic non-protein coding RNA 324
LINC00342	0.0134	3.38	long intergenic non-protein coding RNA 342
LINC00466	0.000187	4.69	long intergenic non-protein coding RNA 466
LINC00515	0.000279	4.58	long intergenic non-protein coding RNA 515
LINC00597	0.000594	4.37	long intergenic non-protein coding RNA 597
LINC00645	0.000563	4.39	long intergenic non-protein coding RNA 645
LINC00663	0.00129	4.15	long intergenic non-protein coding RNA 663
LINC00702	0.000154	4.74	long intergenic non-protein coding RNA 702
LINC00869	0.00296	3.89	long intergenic non-protein coding RNA 869
LINC01000	0.000444	4.45	long intergenic non-protein coding RNA 1000
LINC01133	0.0105	3.46	long intergenic non-protein coding RNA 1133
LINC01341	0.00253	3.94	long intergenic non-protein coding RNA 1341
LINC-PINT	0.00649	3.64	long intergenic non-protein coding RNA, p53 induced transcript
LINS1	0.015	3.33	lines homolog 1
LNX2	7.46e-08	6.43	ligand of numb-protein X 2
LOXL1	0.0145	3.34	lysyl oxidase like 1
LOXL1-AS1	0.00931	3.51	LOXL1 antisense RNA 1
LPCAT1	0.0174	3.27	lysophosphatidylcholine acyltransferase 1
LPIN2	0.000154	4.74	lipin 2
LRIG3	0.000117	4.81	leucine rich repeats and immunoglobulin like domains 3
LRP1B	8.63e-07	5.96	LDL receptor related protein 1B
LRP2BP	0.00749	3.59	LRP2 binding protein
LRPPRC	0.0182	3.26	leucine rich pentatricopeptide repeat containing
LRRC32	0.0376	2.96	leucine rich repeat containing 32
LRRC39	0.0174	3.27	leucine rich repeat containing 39
LRRC57	0.022	3.18	leucine rich repeat containing 57
LRRC69	0.00407	3.79	leucine rich repeat containing 69
LRRK2	1.81e-06	5.81	leucine rich repeat kinase 2
LTBP2	1.75e-06	5.82	latent transforming growth factor beta binding protein 2
LUC7L	8.72e-05	4.9	LUC7 like
LUC7L2	0.0279	3.09	LUC7 like 2, pre-mRNA splicing factor
LUC7L3	0.0167	3.29	LUC7 like 3 pre-mRNA splicing factor
LUM	2.5e-05	5.21	lumican
LY75	0.0137	3.37	lymphocyte antigen 75
LY96	0.0217	3.19	lymphocyte antigen 96
LYVE1	6.89e-05	4.95	lymphatic vessel endothelial hyaluronan receptor 1
MACROH2A1	0.00325	3.86	macroH2A.1 histone
MAGED1	0.0183	3.25	MAGE family member D1
MAGED2	5.38e-08	6.48	MAGE family member D2
MALT1	0.000562	4.39	MALT1 paracaspase
MAML1	0.0362	2.98	mastermind like transcriptional coactivator 1
MAMSTR	0.0168	3.29	MEF2 activating motif and SAP domain containing transcriptional regulator
MAN1A1	0.0189	3.24	mannosidase alpha class 1A member 1
MAN1C1	0.011	3.45	mannosidase alpha class 1C member 1
MAN2A1	0.00793	3.57	mannosidase alpha class 2A member 1
MANBA	8.72e-05	4.89	mannosidase beta
MAP1B	0.000109	4.83	microtubule associated protein 1B
MAP1LC3B	0.0332	3.01	microtubule associated protein 1 light chain 3 beta
MAP3K7CL	6.58e-05	4.97	MAP3K7 C-terminal like
MAP4K3	2.78e-05	5.18	mitogen-activated protein kinase kinase kinase kinase 3
MARK3	0.00135	4.14	microtubule affinity regulating kinase 3
MARS1	0.0157	3.31	methionyl-tRNA synthetase 1
MBD4	0.000811	4.29	methyl-CpG binding domain 4, DNA glycosylase
MBNL1	0.0331	3.01	muscleblind like splicing regulator 1
MCCC1	0.00232	3.97	methylcrotonyl-CoA carboxylase subunit 1
MCM6	0.00168	4.07	minichromosome maintenance complex component 6
MCU	0.0353	2.99	mitochondrial calcium uniporter
MDM2	0.00169	4.06	MDM2 proto-oncogene
MDM4	0.00219	3.98	MDM4 regulator of p53
MECP2	0.0183	3.26	methyl-CpG binding protein 2
MED13	0.00124	4.17	mediator complex subunit 13
MED6	0.0011	4.2	mediator complex subunit 6
MEF2A	0.000604	4.37	myocyte enhancer factor 2A
MEIS1	2.58e-05	5.2	Meis homeobox 1
MEIS2	0.00138	4.13	Meis homeobox 2
MEIS3P1	0.0213	3.19	Meis homeobox 3 pseudogene 1
METTL21C	3.99e-05	5.09	methyltransferase 21C, AARS1 lysine
METTL5	0.0286	3.07	methyltransferase 5, N6-adenosine
MFAP4	0.0466	2.86	microfibril associated protein 4
MFAP5	0.000928	4.25	microfibril associated protein 5
MFSD14A	0.00308	3.88	major facilitator superfamily domain containing 14A
MFSD8	0.0196	3.23	major facilitator superfamily domain containing 8
MGP	0.0235	3.16	matrix Gla protein
MGST1	0.000918	4.25	microsomal glutathione S-transferase 1
MIB1	0.000109	4.83	MIB E3 ubiquitin protein ligase 1
MICOS10P1	8.29e-06	5.46	MICOS10 pseudogene 1
MIGA1	0.0102	3.47	mitoguardin 1
MINDY2	0.0174	3.28	MINDY lysine 48 deubiquitinase 2
MIR1-2	0.0175	3.27	microRNA 1-2
MIR21	0.000146	4.75	microRNA 21
MIR29B2	5.13e-07	6.07	microRNA 29b-2
MIR424	0.00153	4.1	microRNA 424
MIR6132	0.0111	3.44	microRNA 6132
MIR6840	0.000408	4.48	microRNA 6840
MIR6878	0.00794	3.56	microRNA 6878
MIR99AHG	1.64e-05	5.3	mir-99a-let-7c cluster host gene
MKNK1	0.0312	3.04	MAPK interacting serine/threonine kinase 1
MMD	0.000922	4.25	monocyte to macrophage differentiation associated
MOB3C	0.0411	2.92	MOB kinase activator 3C
MON2	0.0117	3.43	MON2 homolog, regulator of endosome-to-Golgi trafficking
MORC3	0.000266	4.6	MORC family CW-type zinc finger 3
MORF4L2	0.000692	4.33	mortality factor 4 like 2
MPDZ	0.0176	3.27	multiple PDZ domain crumbs cell polarity complex component
MPEG1	0.0102	3.47	macrophage expressed 1
MPPED2	5.7e-05	5.01	metallophosphoesterase domain containing 2
MRC1	2.09e-12	8.16	mannose receptor C-type 1
MROH7	0.00849	3.54	maestro heat like repeat family member 7
MROH7-TTC4	0.0258	3.12	MROH7-TTC4 readthrough (NMD candidate)
MRPL19	0.0369	2.97	mitochondrial ribosomal protein L19
MRPL39	0.000408	4.47	mitochondrial ribosomal protein L39
MS4A4A	0.000154	4.74	membrane spanning 4-domains A4A
MS4A7	0.00232	3.97	membrane spanning 4-domains A7
MSANTD2	0.000109	4.83	Myb/SANT DNA binding domain containing 2
MSANTD3-TMEFF1	0.05	2.83	MSANTD3-TMEFF1 readthrough
MT1F	0.00999	3.48	metallothionein 1F
MT1H	0.0271	3.1	metallothionein 1H
MT1X	0.0257	3.12	metallothionein 1X
MTF1	0.045	2.88	metal regulatory transcription factor 1
MTF2	3.69e-05	5.11	metal response element binding transcription factor 2
MTHFD2L	0.0101	3.48	methylenetetrahydrofolate dehydrogenase (NADP+ dependent) 2 like
MTMR4	0.0152	3.33	myotubularin related protein 4
MTO1	0.0304	3.05	mitochondrial tRNA translation optimization 1
MTR	0.00169	4.06	5-methyltetrahydrofolate-homocysteine methyltransferase
MTURN	0.0135	3.37	maturin, neural progenitor differentiation regulator homolog
MTUS1	0.00592	3.67	microtubule associated scaffold protein 1
MVP	0.0107	3.46	major vault protein
MXI1	0.0348	2.99	MAX interactor 1, dimerization protein
MYC	0.0432	2.9	MYC proto-oncogene, bHLH transcription factor
MYH7B	0.0184	3.25	myosin heavy chain 7B
MYH8	0.000168	4.72	myosin heavy chain 8
MYL12A	0.0157	3.31	myosin light chain 12A
MYLK3	0.000319	4.54	myosin light chain kinase 3
MYO1C	0.0154	3.32	myosin IC
MYOF	0.000638	4.35	myoferlin
MYOM2	0.00513	3.71	myomesin 2
MYOZ2	0.000331	4.53	myozenin 2
MYPN	0.0341	3	myopalladin
N4BP2L2	0.0147	4.06	NEDD4 binding protein 2 like 2
NAA16	0.00875	3.53	N-alpha-acetyltransferase 16, NatA auxiliary subunit
NAA25	2.64e-08	6.61	N-alpha-acetyltransferase 25, NatB auxiliary subunit
NAP1L2	2.11e-05	5.25	nucleosome assembly protein 1 like 2
NAP1L3	0.00122	4.17	nucleosome assembly protein 1 like 3
NASP	0.0152	3.33	nuclear autoantigenic sperm protein
NAXD	0.00581	3.68	NAD(P)HX dehydratase
NBPF10	0.017	3.79	NBPF member 10
NBR1	0.00581	3.68	NBR1 autophagy cargo receptor
NCR3LG1	0.0218	3.19	natural killer cell cytotoxicity receptor 3 ligand 1
NDST2	0.00017	4.71	N-deacetylase and N-sulfotransferase 2
NDUFB6	0.000689	4.33	NADH:ubiquinone oxidoreductase subunit B6
NDUFS4	0.0242	3.15	NADH:ubiquinone oxidoreductase subunit S4
NECAP1	0.00717	3.6	NECAP endocytosis associated 1
NEGR1	0.0166	3.29	neuronal growth regulator 1
NEMF	0.00247	3.95	nuclear export mediator factor
NEXN-AS1	0.00154	4.09	NEXN antisense RNA 1
NFAT5	0.000158	4.73	nuclear factor of activated T cells 5
NFYA	0.019	3.24	nuclear transcription factor Y subunit alpha
NFYC-AS1	0.0427	2.9	NFYC antisense RNA 1
NGRN	1.92e-07	6.25	neugrin, neurite outgrowth associated
NHS	0.00356	3.83	NHS actin remodeling regulator
NIT1	0.0377	2.96	nitrilase 1
NKAIN2	0.000251	4.61	sodium/potassium transporting ATPase interacting 2
NKRF	0.0218	3.18	NFKB repressing factor
NMB	0.0216	3.19	neuromedin B
NMT2	0.000503	4.42	N-myristoyltransferase 2
NOL8	0.0159	3.31	nucleolar protein 8
NOP58	2.68e-06	5.72	NOP58 ribonucleoprotein
NORAD	0.0398	2.93	non-coding RNA activated by DNA damage
NOX4	0.000827	4.28	NADPH oxidase 4
NPIPA1	0.00937	3.51	nuclear pore complex interacting protein family member A1
NPIPA5	0.00169	4.07	nuclear pore complex interacting protein family member A5
NPL	0.00381	3.81	N-acetylneuraminate pyruvate lyase
NPNT	0.00471	3.74	nephronectin
NPTN-IT1	3.92e-05	5.1	NPTN intronic transcript 1
NR2C2	0.0372	2.96	nuclear receptor subfamily 2 group C member 2
NR2F2-AS1	0.0124	3.41	NR2F2 antisense RNA 1
NR3C1	0.000538	4.4	nuclear receptor subfamily 3 group C member 1
NR4A2	0.012	3.42	nuclear receptor subfamily 4 group A member 2
NRDC	5.44e-05	5.02	nardilysin convertase
NRF1	0.0175	3.27	nuclear respiratory factor 1
NT5C2	1.03e-10	7.54	5'-nucleotidase, cytosolic II
NT5E	0.00601	3.66	5'-nucleotidase ecto
NUDT12	0.0404	2.93	nudix hydrolase 12
NUDT21	0.0115	3.43	nudix hydrolase 21
NUFIP2	0.0151	3.33	nuclear FMR1 interacting protein 2
NUMB	0.0282	3.08	NUMB endocytic adaptor protein
NUP107	0.0345	3	nucleoporin 107
NUP58	0.00483	3.73	nucleoporin 58
NUP85	0.023	3.17	nucleoporin 85
NUP98	0.000749	4.31	nucleoporin 98 and 96 precursor
NXF1	0.00306	3.88	nuclear RNA export factor 1
OARD1	0.000363	4.51	O-acyl-ADP-ribose deacylase 1
OCA2	0.0162	3.3	OCA2 melanosomal transmembrane protein
OFD1	3.4e-05	5.13	OFD1 centriole and centriolar satellite protein
OLA1	0.0438	2.89	Obg like ATPase 1
OMD	0.00141	4.12	osteomodulin
OSBPL9	0.0124	3.41	oxysterol binding protein like 9
OSGIN2	0.0359	2.98	oxidative stress induced growth inhibitor family member 2
OXCT1	5.05e-10	7.27	3-oxoacid CoA-transferase 1
P2RY14	0.00571	3.68	purinergic receptor P2Y14
PA2G4P2	0.0268	3.1	proliferation-associated 2G4 pseudogene 2
PAAF1	0.000503	4.42	proteasomal ATPase associated factor 1
PABPC1	0.00496	3.73	poly(A) binding protein cytoplasmic 1
PADI2	0.00999	3.48	peptidyl arginine deiminase 2
PAFAH1B1	0.00399	3.79	platelet activating factor acetylhydrolase 1b regulatory subunit 1
PAIP2B	0.00517	3.71	poly(A) binding protein interacting protein 2B
PAK6	0.0022	3.98	p21 (RAC1) activated kinase 6
PALM2	0.0403	2.93	paralemmin 2
PAM	0.0237	3.15	peptidylglycine alpha-amidating monooxygenase
PAN2	0.000966	4.23	poly(A) specific ribonuclease subunit PAN2
PAN3	0.0353	2.99	poly(A) specific ribonuclease subunit PAN3
PAPOLA	0.0239	3.15	poly(A) polymerase alpha
PARM1	8.55e-06	5.46	prostate androgen-regulated mucin-like protein 1
PAXIP1	0.000751	4.31	PAX interacting protein 1
PCDHB14	0.00396	3.8	protocadherin beta 14
PCDHB2	2.26e-06	5.76	protocadherin beta 2
PCDHB5	0.00426	3.77	protocadherin beta 5
PCDHGA4	4.61e-05	5.06	protocadherin gamma subfamily A, 4
PCDHGA8	0.000604	4.37	protocadherin gamma subfamily A, 8
PCM1	0.00154	4.09	pericentriolar material 1
PCMTD1	0.0104	3.47	protein-L-isoaspartate (D-aspartate) O-methyltransferase domain containing 1
PCNA	0.00176	4.05	proliferating cell nuclear antigen
PCOLCE2	0.000503	4.42	procollagen C-endopeptidase enhancer 2
PCSK5	0.00131	4.15	proprotein convertase subtilisin/kexin type 5
PDCD6IP	0.000304	4.56	programmed cell death 6 interacting protein
PDE4B	0.000232	4.63	phosphodiesterase 4B
PDE4DIP	0.0165	3.3	phosphodiesterase 4D interacting protein
PDE7A	0.00889	3.53	phosphodiesterase 7A
PDGFD	5.93e-05	5	platelet derived growth factor D
PDIA3	0.00953	3.5	protein disulfide isomerase family A member 3
PDIK1L	0.0015	4.1	PDLIM1 interacting kinase 1 like
PDLIM1	0.00762	3.58	PDZ and LIM domain 1
PER2	0.00131	4.15	period circadian regulator 2
PEX1	0.00847	3.54	peroxisomal biogenesis factor 1
PEX13	0.0128	3.4	peroxisomal biogenesis factor 13
PEX19	0.0377	2.96	peroxisomal biogenesis factor 19
PEX5L	0.0141	3.36	peroxisomal biogenesis factor 5 like
PFAS	0.0456	2.87	phosphoribosylformylglycinamidine synthase
PGBD1	0.0086	3.54	piggyBac transposable element derived 1
PGK1	0.0412	2.92	phosphoglycerate kinase 1
PGM3	0.00281	3.91	phosphoglucomutase 3
PGM5P2	0.0397	2.93	phosphoglucomutase 5 pseudogene 2
PHF13	0.000811	4.29	PHD finger protein 13
PHF3	0.0129	3.39	PHD finger protein 3
PI4K2B	0.0304	3.05	phosphatidylinositol 4-kinase type 2 beta
PIAS1	1.54e-05	5.32	protein inhibitor of activated STAT 1
PIGA	1.47e-05	5.33	phosphatidylinositol glycan anchor biosynthesis class A
PIKFYVE	0.00795	3.56	phosphoinositide kinase, FYVE-type zinc finger containing
PJA2	6.49e-05	4.97	praja ring finger ubiquitin ligase 2
PKD2	0.0133	3.38	polycystin 2, transient receptor potential cation channel
PLA1A	0.00262	3.93	phospholipase A1 member A
PLA2G2A	0.00244	3.95	phospholipase A2 group IIA
PLAG1	2.23e-09	7.04	PLAG1 zinc finger
PLAT	0.00777	3.57	plasminogen activator, tissue type
PLEKHA1	0.00069	4.33	pleckstrin homology domain containing A1
PLEKHF1	0.0304	3.05	pleckstrin homology and FYVE domain containing 1
PLEKHG1	0.0127	3.4	pleckstrin homology and RhoGEF domain containing G1
PLGLB1	2.23e-09	7.04	plasminogen like B1
PLIN1	0.0212	3.2	perilipin 1
PLIN3	9.62e-05	4.87	perilipin 3
PLPP5	0.049	2.84	phospholipid phosphatase 5
PLPPR4	0.0358	2.98	phospholipid phosphatase related 4
PLSCR4	0.00374	3.82	phospholipid scramblase 4
PLTP	0.000284	4.58	phospholipid transfer protein
PLXNC1	7.45e-05	4.93	plexin C1
PNMA8A	0.038	2.95	PNMA family member 8A
POGLUT3	0.00273	3.92	protein O-glucosyltransferase 3
POLA1	3.03e-05	5.16	DNA polymerase alpha 1, catalytic subunit
POLB	0.0111	3.44	DNA polymerase beta
POLE	0.0001	4.86	DNA polymerase epsilon, catalytic subunit
POLE2	6.94e-05	4.95	DNA polymerase epsilon 2, accessory subunit
POLR2J4	0.0113	3.44	RNA polymerase II subunit J4, pseudogene
POM121C	0.00605	3.66	POM121 transmembrane nucleoporin C
POT1	0.0116	3.43	protection of telomeres 1
PPDPFL	0.04	2.93	pancreatic progenitor cell differentiation and proliferation factor like
PPIG	0.0109	3.45	peptidylprolyl isomerase G
PPIL4	0.0212	3.2	peptidylprolyl isomerase like 4
PPIP5K1	0.0477	2.85	diphosphoinositol pentakisphosphate kinase 1
PPIP5K2	0.0135	3.37	diphosphoinositol pentakisphosphate kinase 2
PPL	0.00242	3.96	periplakin
PPM1D	0.0141	3.36	protein phosphatase, Mg2+/Mn2+ dependent 1D
PPP1R12A	0.00176	4.05	protein phosphatase 1 regulatory subunit 12A
PPP1R3E	0.0205	3.21	protein phosphatase 1 regulatory subunit 3E
PPP2CA	0.0209	3.2	protein phosphatase 2 catalytic subunit alpha
PPP2R3C	8.61e-06	5.45	protein phosphatase 2 regulatory subunit B''gamma
PPP4R3A	0.0288	3.07	protein phosphatase 4 regulatory subunit 3A
PPP6R3	0.00356	3.83	protein phosphatase 6 regulatory subunit 3
PPWD1	6.18e-05	4.98	peptidylprolyl isomerase domain and WD repeat containing 1
PREPL	0.0401	2.93	prolyl endopeptidase like
PRG4	1.01e-05	5.41	proteoglycan 4
PRIMPOL	0.0151	3.33	primase and DNA directed polymerase
PRKAA2	0.00276	3.91	protein kinase AMP-activated catalytic subunit alpha 2
PRKDC	0.0191	3.24	protein kinase, DNA-activated, catalytic subunit
PRKRA	0.000116	4.81	protein activator of interferon induced protein kinase EIF2AK2
PRL	0.0129	3.39	prolactin
PRNP	0.00863	3.54	prion protein
PROS1	0.00113	4.19	protein S
PROX1	0.0323	3.02	prospero homeobox 1
PRPF38A	0.0049	3.73	pre-mRNA processing factor 38A
PRPF38B	0.00793	3.56	pre-mRNA processing factor 38B
PRPF39	6.99e-06	5.5	pre-mRNA processing factor 39
PRRC2B	0.00169	4.06	proline rich coiled-coil 2B
PRRC2C	0.0152	3.33	proline rich coiled-coil 2C
PRRG1	0.0456	2.87	proline rich and Gla domain 1
PRRX1	2.31e-06	5.75	paired related homeobox 1
PSMA3-AS1	0.00771	3.58	PSMA3 antisense RNA 1
PSMA5	5.76e-05	5	proteasome 20S subunit alpha 5
PSMA8	0.0184	3.25	proteasome 20S subunit alpha 8
PSMB1	0.0144	3.35	proteasome 20S subunit beta 1
PSMC2	0.00377	3.81	proteasome 26S subunit, ATPase 2
PTCD3	0.0124	3.41	pentatricopeptide repeat domain 3
PTGFR	0.00154	4.1	prostaglandin F receptor
PTPRK	0.00467	3.74	protein tyrosine phosphatase receptor type K
PTTG1	0.0011	4.2	PTTG1 regulator of sister chromatid separation, securin
PUM1	7.82e-05	4.92	pumilio RNA binding family member 1
PUS10	0.0287	3.07	pseudouridine synthase 10
PUS7L	0.0125	3.4	pseudouridine synthase 7 like
PWWP3B	1.98e-11	7.76	PWWP domain containing 3B
PXDNL	2.09e-06	5.78	peroxidasin like
PYGL	0.0243	3.14	glycogen phosphorylase L
QKI	0.00648	3.64	QKI, KH domain containing RNA binding
RAB10	0.000424	4.47	RAB10, member RAS oncogene family
RAB11A	4.02e-06	5.62	RAB11A, member RAS oncogene family
RAB11FIP3	0.0158	3.31	RAB11 family interacting protein 3
RAB14	0.0299	3.06	RAB14, member RAS oncogene family
RAB23	0.0216	3.19	RAB23, member RAS oncogene family
RAB38	0.000349	4.52	RAB38, member RAS oncogene family
RAD21	0.00169	4.07	RAD21 cohesin complex component
RAD51AP1	5.61e-05	5.01	RAD51 associated protein 1
RADX	2.95e-05	5.17	RPA1 related single stranded DNA binding protein, X-linked
RALGAPA1	0.00619	3.65	Ral GTPase activating protein catalytic subunit alpha 1
RALGAPA2	0.0302	3.05	Ral GTPase activating protein catalytic subunit alpha 2
RALYL	0.0213	3.19	RALY RNA binding protein like
RANBP2	0.0193	4.17	RAN binding protein 2
RASA1	0.00293	3.89	RAS p21 protein activator 1
RBBP4	7.2e-05	4.94	RB binding protein 4, chromatin remodeling factor
RBBP8	0.00339	3.85	RB binding protein 8, endonuclease
RBM12	0.00137	4.13	RNA binding motif protein 12
RBM12B	4.83e-06	5.58	RNA binding motif protein 12B
RBM18	0.00339	3.84	RNA binding motif protein 18
RBM25	0.0101	3.48	RNA binding motif protein 25
RBM26-AS1	0.0221	3.18	RBM26 antisense RNA 1
RBM28	0.00108	4.2	RNA binding motif protein 28
RBM39	0.00229	3.97	RNA binding motif protein 39
RBM4	3.91e-06	5.63	RNA binding motif protein 4
RBM41	0.0304	3.05	RNA binding motif protein 41
RBM5	0.0176	3.27	RNA binding motif protein 5
RCC2	0.0394	2.94	regulator of chromosome condensation 2
RECQL	0.00019	4.68	RecQ like helicase
REL	0.000524	4.41	REL proto-oncogene, NF-kB subunit
RERG	0.0371	2.96	RAS like estrogen regulated growth inhibitor
RERGL	0.00463	3.75	RERG like
REST	0.0412	2.92	RE1 silencing transcription factor
REV1	0.00509	3.72	REV1 DNA directed polymerase
REV3L	0.000201	4.67	REV3 like, DNA directed polymerase zeta catalytic subunit
RFC2	0.04	2.93	replication factor C subunit 2
RFX6	0.00556	3.69	regulatory factor X6
RFX7	6.1e-05	4.99	regulatory factor X7
RGL1	0.000751	4.31	ral guanine nucleotide dissociation stimulator like 1
RGS2	0.00284	3.9	regulator of G protein signaling 2
RIMKLB	0.0396	2.94	ribosomal modification protein rimK like family member B
RIMOC1	0.0136	3.37	RAB7A interacting MON1-CCZ1 complex subunit 1
RINT1	0.032	3.03	RAD50 interactor 1
RIOK2	0.00762	3.58	RIO kinase 2
RIPOR2	0.00911	3.52	RHO family interacting cell polarization regulator 2
RLIM	0.0025	3.95	ring finger protein, LIM domain interacting
RNASE4	0.0253	3.13	ribonuclease A family member 4
RNASE6	0.0397	2.93	ribonuclease A family member k6
RNF103	0.00861	3.54	ring finger protein 103
RNF111	0.000132	4.78	ring finger protein 111
RNF115	0.00169	4.06	ring finger protein 115
RNF141	0.000749	4.31	ring finger protein 141
RNF20	0.0248	3.14	ring finger protein 20
RNF217	0.00676	3.62	ring finger protein 217
RNF217-AS1	0.00595	3.67	RNF217 antisense RNA 1 (head to head)
RNPC3	0.00276	3.91	RNA binding region (RNP1, RRM) containing 3
ROBO2	0.00802	3.56	roundabout guidance receptor 2
RORB	0.0235	3.16	RAR related orphan receptor B
RP2	0.0279	3.09	RP2 activator of ARL3 GTPase
RPA4	0.0238	3.15	replication protein A4
RPL17	0.0038	3.81	ribosomal protein L17
RPL36A	0.00669	3.63	ribosomal protein L36a
RRAGB	0.000363	4.51	Ras related GTP binding B
RRM1	0.0237	3.15	ribonucleotide reductase catalytic subunit M1
RSBN1	0.00985	3.49	round spermatid basic protein 1
RSF1	0.000306	4.55	remodeling and spacing factor 1
RSL24D1	0.0341	3	ribosomal L24 domain containing 1
RTN3	0.00994	3.48	reticulon 3
RTN4	5.32e-05	5.02	reticulon 4
RYBP	0.0489	2.84	RING1 and YY1 binding protein
RYR3	7.06e-07	6.01	ryanodine receptor 3
S100A4	0.0161	3.3	S100 calcium binding protein A4
SAA1	0.000251	4.61	serum amyloid A1
SACS	0.000811	4.28	sacsin molecular chaperone
SAMD13	0.00849	3.54	sterile alpha motif domain containing 13
SAP18	0.0192	3.24	Sin3A associated protein 18
SAT1	0.00283	3.9	spermidine/spermine N1-acetyltransferase 1
SBF2	0.0196	3.23	SET binding factor 2
SCAI	0.00712	3.61	suppressor of cancer cell invasion
SCG2	0.00138	4.13	secretogranin II
SCG5	0.0354	2.99	secretogranin V
SCN2A	0.0248	3.14	sodium voltage-gated channel alpha subunit 2
SCRN1	0.0285	3.08	secernin 1
SDC2	0.00339	3.85	syndecan 2
SDC4	0.00378	3.81	syndecan 4
SDCBP	0.0101	3.48	syndecan binding protein
SDHC	0.00135	4.14	succinate dehydrogenase complex subunit C
SDR16C5	6.13e-06	5.52	short chain dehydrogenase/reductase family 16C member 5
SEC14L5	0.0145	3.34	SEC14 like lipid binding 5
SEC16A	0.000256	4.61	SEC16 homolog A, endoplasmic reticulum export factor
SEC23B	0.00788	3.57	SEC23 homolog B, COPII coat complex component
SEC31B	0.00988	3.49	SEC31 homolog B, COPII coat complex component
SECISBP2L	0.0373	2.96	SECIS binding protein 2 like
SELENOM	6.42e-10	7.23	selenoprotein M
SELENOP	0.0272	3.1	selenoprotein P
SENP6	0.0442	2.89	SUMO specific peptidase 6
SEPTIN10	0.0144	3.35	septin 10
SEPTIN9	0.0347	3	septin 9
SERINC1	0.0433	2.9	serine incorporator 1
SERP1	0.0192	3.24	stress associated endoplasmic reticulum protein 1
SESTD1	0.000102	4.85	SEC14 and spectrin domain containing 1
SF3B1	0.0144	3.35	splicing factor 3b subunit 1
SFRP2	8.61e-06	5.45	secreted frizzled related protein 2
SGMS1	0.011	3.45	sphingomyelin synthase 1
SGMS2	0.0405	2.93	sphingomyelin synthase 2
SH3BGRL	0.0158	3.31	SH3 domain binding glutamate rich protein like
SH3BGRL2	0.00629	3.65	SH3 domain binding glutamate rich protein like 2
SH3BP5-AS1	0.000352	4.51	SH3BP5 antisense RNA 1
SHPRH	0.00874	3.53	SNF2 histone linker PHD RING helicase
SIDT1	0.0132	3.38	SID1 transmembrane family member 1
SIGLEC16	0.0224	3.17	sialic acid binding Ig like lectin 16
SIGLEC17P	0.0216	3.19	sialic acid binding Ig like lectin 17, pseudogene
SIN3B	0.0495	2.84	SIN3 transcription regulator family member B
SIPA1L1	0.0063	3.65	signal induced proliferation associated 1 like 1
SIRT1	4.1e-06	5.61	sirtuin 1
SIVA1	0.0179	3.26	SIVA1 apoptosis inducing factor
SLA	0.00191	4.02	Src like adaptor
SLAIN1	0.0142	3.35	SLAIN motif family member 1
SLC15A2	0.00181	4.04	solute carrier family 15 member 2
SLC16A10	0.0194	3.23	solute carrier family 16 member 10
SLC16A4	0.00523	3.71	solute carrier family 16 member 4
SLC16A6	0.0352	2.99	solute carrier family 16 member 6
SLC16A7	0.0164	3.3	solute carrier family 16 member 7
SLC20A1	0.000473	4.44	solute carrier family 20 member 1
SLC25A13	0.0168	3.29	solute carrier family 25 member 13
SLC25A3	0.000682	4.34	solute carrier family 25 member 3
SLC25A36	0.017	3.28	solute carrier family 25 member 36
SLC25A4	0.00117	4.18	solute carrier family 25 member 4
SLC26A2	0.0144	3.35	solute carrier family 26 member 2
SLC26A9	0.0462	2.87	solute carrier family 26 member 9
SLC35A5	0.0321	3.03	solute carrier family 35 member A5
SLC35F1	0.0171	3.28	solute carrier family 35 member F1
SLC38A6	0.0495	2.84	solute carrier family 38 member 6
SLC38A9	0.00144	4.12	solute carrier family 38 member 9
SLC3A1	0.045	2.88	solute carrier family 3 member 1
SLC40A1	0.00125	4.16	solute carrier family 40 member 1
SLC44A5	0.000865	4.27	solute carrier family 44 member 5
SLC7A6	0.0304	3.05	solute carrier family 7 member 6
SLF1	0.00522	3.71	SMC5-SMC6 complex localization factor 1
SLIT2	2.15e-05	5.24	slit guidance ligand 2
SLITRK4	0.00426	3.77	SLIT and NTRK like family member 4
SLK	0.0419	2.91	STE20 like kinase
SLMAP	0.0298	3.06	sarcolemma associated protein
SLPI	4.7e-06	5.59	secretory leukocyte peptidase inhibitor
SLTM	0.001	4.22	SAFB like transcription modulator
SLU7	0.0293	3.06	SLU7 homolog, splicing factor
SLX4IP	0.0026	3.93	SLX4 interacting protein
SMAD9	0.00504	3.72	SMAD family member 9
SMARCA5	0.00338	3.85	SWI/SNF related, matrix associated, actin dependent regulator of chromatin, subfamily a, member 5
SMARCAD1	0.00868	3.53	SWI/SNF-related, matrix-associated actin-dependent regulator of chromatin, subfamily a, containing DEAD/H box 1
SMC4	0.00709	3.61	structural maintenance of chromosomes 4
SMC5	0.0251	3.13	structural maintenance of chromosomes 5
SMCHD1	0.0117	3.42	structural maintenance of chromosomes flexible hinge domain containing 1
SMOC1	0.000865	4.27	SPARC related modular calcium binding 1
SNAP23	0.0124	3.41	synaptosome associated protein 23
SNAPC1	0.0117	3.43	small nuclear RNA activating complex polypeptide 1
SNAPC3	0.0105	3.46	small nuclear RNA activating complex polypeptide 3
SNHG19	0.0128	3.39	small nucleolar RNA host gene 19
SNORD50A	0.000911	4.25	small nucleolar RNA, C/D box 50A
SNORD89	0.0411	2.92	small nucleolar RNA, C/D box 89
SNRPA1	0.000171	4.71	small nuclear ribonucleoprotein polypeptide A'
SNX10	0.00155	4.09	sorting nexin 10
SNX14	0.048	2.85	sorting nexin 14
SNX30	0.000109	4.83	sorting nexin family member 30
SNX7	0.00387	3.8	sorting nexin 7
SOCS5	0.019	3.24	suppressor of cytokine signaling 5
SON	0.0331	3.01	SON DNA and RNA binding protein
SOX9	0.00127	4.16	SRY-box transcription factor 9
SP1	0.0457	2.87	Sp1 transcription factor
SP4	0.00669	3.63	Sp4 transcription factor
SPATA1	0.0146	3.34	spermatogenesis associated 1
SPATA5L1	0.0421	2.91	spermatogenesis associated 5 like 1
SPDYE1	0.0196	3.23	speedy/RINGO cell cycle regulator family member E1
SPECC1L	0.0109	3.45	sperm antigen with calponin homology and coiled-coil domains 1 like
SPIN4	0.026	3.12	spindlin family member 4
SPOPL	0.00407	3.79	speckle type BTB/POZ protein like
SPPL2A	0.0309	3.04	signal peptide peptidase like 2A
SPPL2B	0.00714	3.6	signal peptide peptidase like 2B
SPSB1	0.0038	3.81	splA/ryanodine receptor domain and SOCS box containing 1
SPTLC1	0.00293	3.89	serine palmitoyltransferase long chain base subunit 1
SPTY2D1	0.000535	4.4	SPT2 chromatin protein domain containing 1
SRPX	0.0283	3.08	sushi repeat containing protein X-linked
SRRM1	6.59e-05	4.97	serine and arginine repetitive matrix 1
SRRM2	0.00201	4.01	serine/arginine repetitive matrix 2
SRSF10	2.36e-05	5.22	serine and arginine rich splicing factor 10
SRSF11	0.0235	3.16	serine and arginine rich splicing factor 11
SSB	0.0133	3.38	small RNA binding exonuclease protection factor La
SSBP2	2.91e-06	5.7	single stranded DNA binding protein 2
SSBP3	0.0201	3.22	single stranded DNA binding protein 3
SSBP3-AS1	0.000715	4.32	SSBP3 antisense RNA 1
STAG1	0.000751	4.31	stromal antigen 1
STAG2	0.00145	4.11	stromal antigen 2
STEAP2	0.043	2.9	STEAP2 metalloreductase
STIM2	0.000351	4.51	stromal interaction molecule 2
STRAP	0.0268	3.1	serine/threonine kinase receptor associated protein
STRIP2	0.00112	4.19	striatin interacting protein 2
STX17	0.00258	3.94	syntaxin 17
STX4	0.0407	2.92	syntaxin 4
STXBP5	0.00102	4.22	syntaxin binding protein 5
SULF1	0.00385	3.81	sulfatase 1
SUSD1	0.0318	3.03	sushi domain containing 1
SUSD5	0.0226	3.17	sushi domain containing 5
SUV39H1	0.0483	2.85	SUV39H1 histone lysine methyltransferase
SUZ12P1	0.000271	4.59	SUZ12 pseudogene 1
SYNPO2	0.000158	4.73	synaptopodin 2
TAF11	0.00083	4.28	TATA-box binding protein associated factor 11
TAF15	0.0014	4.13	TATA-box binding protein associated factor 15
TAF1D	0.000109	4.83	TATA-box binding protein associated factor, RNA polymerase I subunit D
TAF5	0.00538	3.7	TATA-box binding protein associated factor 5
TAL2	0.00387	3.8	TAL bHLH transcription factor 2
TAOK3	0.0458	2.87	TAO kinase 3
TARDBP	0.0097	3.49	TAR DNA binding protein
TBC1D23	0.00538	3.7	TBC1 domain family member 23
TCEAL3	6.25e-05	4.98	transcription elongation factor A like 3
TCEAL7	4.06e-07	6.12	transcription elongation factor A like 7
TECPR2	0.0117	3.43	tectonin beta-propeller repeat containing 2
TENT2	0.0262	3.11	terminal nucleotidyltransferase 2
TENT4A	0.0105	3.47	terminal nucleotidyltransferase 4A
TENT5C	0.0134	3.38	terminal nucleotidyltransferase 5C
TERF1	0.00291	3.9	telomeric repeat binding factor 1
TGFBR3	0.000343	4.52	transforming growth factor beta receptor 3
THAP10	6.61e-05	4.96	THAP domain containing 10
THBS2	2.97e-05	5.17	thrombospondin 2
THRAP3	0.00773	3.58	thyroid hormone receptor associated protein 3
THUMPD1	0.00632	3.64	THUMP domain containing 1
TIA1	0.000408	4.47	TIA1 cytotoxic granule associated RNA binding protein
TIGD2	0.0155	3.32	tigger transposable element derived 2
TIMP1	7.63e-05	4.93	TIMP metallopeptidase inhibitor 1
TIPIN	0.027	3.1	TIMELESS interacting protein
TJP2	0.00308	3.88	tight junction protein 2
TLE4	0.0366	2.97	TLE family member 4, transcriptional corepressor
TMEM158	0.000117	4.81	transmembrane protein 158
TMEM176A	3.03e-07	6.18	transmembrane protein 176A
TMEM200A	0.0144	3.35	transmembrane protein 200A
TMEM237	0	8.47	transmembrane protein 237
TMEM260	0.000206	4.66	transmembrane protein 260
TMEM33	0.000594	4.37	transmembrane protein 33
TMEM35A	0.0249	3.13	transmembrane protein 35A
TMTC1	0.00189	4.03	transmembrane O-mannosyltransferase targeting cadherins 1
TMTC3	0.00231	3.97	transmembrane O-mannosyltransferase targeting cadherins 3
TNFSF13B	0.0264	3.11	TNF superfamily member 13b
TNXA	0.0136	3.37	tenascin XA (pseudogene)
TOP1	1.82e-06	5.81	DNA topoisomerase I
TOPBP1	0.00892	3.52	DNA topoisomerase II binding protein 1
TOPORS	0.00892	3.52	TOP1 binding arginine/serine rich protein, E3 ubiquitin ligase
TOR1AIP2	0.0473	2.86	torsin 1A interacting protein 2
TPPP	0.0414	2.92	tubulin polymerization promoting protein
TPPP3	3.5e-06	5.65	tubulin polymerization promoting protein family member 3
TPR	0.00181	4.04	translocated promoter region, nuclear basket protein
TPSAB1	0.0135	3.37	tryptase alpha/beta 1
TPSB2	0.00305	3.88	tryptase beta 2
TRIM22	0.0269	3.1	tripartite motif containing 22
TRIM33	0.000811	4.29	tripartite motif containing 33
TRIM38	0.00453	3.75	tripartite motif containing 38
TRIM52	0.0288	3.07	tripartite motif containing 52
TRIM55	0.0268	3.1	tripartite motif containing 55
TRIP12	8.72e-05	4.89	thyroid hormone receptor interactor 12
TRMT11	0.000195	4.68	tRNA methyltransferase 11 homolog
TRMT112	0.0317	3.03	tRNA methyltransferase activator subunit 11-2
TRMT13	0.00282	3.91	tRNA methyltransferase 13 homolog
TRPM7	0.00427	3.77	transient receptor potential cation channel subfamily M member 7
TRPS1	0.0292	3.07	transcriptional repressor GATA binding 1
TSC22D1	0.00265	3.93	TSC22 domain family member 1
TSPYL4	0.0305	3.05	TSPY like 4
TTC14	0.00943	3.5	tetratricopeptide repeat domain 14
TTC3	0.0149	3.33	tetratricopeptide repeat domain 3
TTC4	0.00634	3.64	tetratricopeptide repeat domain 4
TTI1	0.0198	3.22	TELO2 interacting protein 1
TUBB6	0.0336	3.01	tubulin beta 6 class V
TUBD1	0.00868	3.53	tubulin delta 1
TUBE1	0.000302	4.56	tubulin epsilon 1
TUBGCP4	0.00603	3.66	tubulin gamma complex associated protein 4
TUT7	0.000112	4.82	terminal uridylyl transferase 7
TXNDC16	1.27e-07	6.33	thioredoxin domain containing 16
TXNL1	0.0179	3.26	thioredoxin like 1
U2SURP	0.0301	3.05	U2 snRNP associated SURP domain containing
UBE4B	0.00193	4.02	ubiquitination factor E4B
UBFD1	0.000171	4.71	ubiquitin family domain containing 1
UBXN7	0.000882	4.26	UBX domain protein 7
UGCG	0.000496	4.42	UDP-glucose ceramide glucosyltransferase
UGDH	0.00443	3.76	UDP-glucose 6-dehydrogenase
UGP2	0.00431	3.77	UDP-glucose pyrophosphorylase 2
UHRF1	0.0322	3.02	ubiquitin like with PHD and ring finger domains 1
UNC13C	0.000148	4.75	unc-13 homolog C
UPF1	0.00331	3.85	UPF1 RNA helicase and ATPase
UPF3A	0.00189	4.03	UPF3A regulator of nonsense mediated mRNA decay
USO1	0.00319	3.86	USO1 vesicle transport factor
USP1	0.0133	3.38	ubiquitin specific peptidase 1
USP11	0.00194	4.02	ubiquitin specific peptidase 11
USP32	0.0155	3.32	ubiquitin specific peptidase 32
USP32P2	1.47e-05	5.33	ubiquitin specific peptidase 32 pseudogene 2
USP34	0.0056	3.69	ubiquitin specific peptidase 34
USP40	0.011	3.45	ubiquitin specific peptidase 40
USP54	5.49e-09	6.89	ubiquitin specific peptidase 54
UVRAG	0.0099	3.49	UV radiation resistance associated
VCAM1	0.00754	3.59	vascular cell adhesion molecule 1
VCAN	0.0134	3.38	versican
VEGFC	0.009	3.52	vascular endothelial growth factor C
VEGFD	5.04e-06	5.57	vascular endothelial growth factor D
VN1R1	0.038	2.95	vomeronasal 1 receptor 1
VPS26A	0.000193	4.68	VPS26, retromer complex component A
VPS37A	0.0049	3.73	VPS37A subunit of ESCRT-I
VSIG4	6.1e-05	4.99	V-set and immunoglobulin domain containing 4
VSNL1	0.0147	3.34	visinin like 1
WAC-AS1	0.0357	2.98	WAC antisense RNA 1 (head to head)
WAPL	0.0133	3.38	WAPL cohesin release factor
WASF2	0.0405	2.92	WASP family member 2
WASHC2C	0.00256	3.94	WASH complex subunit 2C
WASHC4	0.0454	2.88	WASH complex subunit 4
WDR11	0.00586	3.67	WD repeat domain 11
WDR61	0.0286	3.08	WD repeat domain 61
WDR75	0.00378	3.81	WD repeat domain 75
WLS	0.000297	4.56	Wnt ligand secretion mediator
WNT5A	0.000638	4.35	Wnt family member 5A
WRN	0.00173	4.05	WRN RecQ like helicase
WSB1	0.0158	3.31	WD repeat and SOCS box containing 1
XG	0.000109	4.83	Xg glycoprotein (Xg blood group)
XPC	0.0242	3.15	XPC complex subunit, DNA damage recognition and repair factor
XPO1	0.000147	4.75	exportin 1
XPO4	0.0408	2.92	exportin 4
YAP1	0.0463	2.87	Yes1 associated transcriptional regulator
YTHDC2	0.0413	2.92	YTH domain containing 2
YWHAQ	0.0389	2.94	tyrosine 3-monooxygenase/tryptophan 5-monooxygenase activation protein theta
YWHAZ	0.00606	3.66	tyrosine 3-monooxygenase/tryptophan 5-monooxygenase activation protein zeta
ZBTB16	3.08e-06	5.68	zinc finger and BTB domain containing 16
ZBTB20	0.000897	4.26	zinc finger and BTB domain containing 20
ZBTB21	0.000909	4.25	zinc finger and BTB domain containing 21
ZBTB34	0.0196	3.23	zinc finger and BTB domain containing 34
ZBTB41	0.0299	3.06	zinc finger and BTB domain containing 41
ZC3H14	0.0264	3.11	zinc finger CCCH-type containing 14
ZC3H7A	2.91e-06	5.7	zinc finger CCCH-type containing 7A
ZCCHC8	0.0376	2.96	zinc finger CCHC-type containing 8
ZDHHC13	0.0137	3.37	zinc finger DHHC-type palmitoyltransferase 13
ZDHHC2	0.045	2.88	zinc finger DHHC-type palmitoyltransferase 2
ZFAND6	0.0164	3.3	zinc finger AN1-type containing 6
ZFP36	0.0477	2.85	ZFP36 ring finger protein
ZFYVE21	0.00415	3.78	zinc finger FYVE-type containing 21
ZFYVE26	0.000315	4.55	zinc finger FYVE-type containing 26
ZHX2	0.00754	3.59	zinc fingers and homeoboxes 2
ZMAT3	0.0254	3.13	zinc finger matrin-type 3
ZMIZ1-AS1	0.0266	3.11	ZMIZ1 antisense RNA 1
ZMPSTE24	0.0372	2.96	zinc metallopeptidase STE24
ZMYM1	0.028	3.09	zinc finger MYM-type containing 1
ZMYM4	0.00507	3.72	zinc finger MYM-type containing 4
ZMYM6	0.0206	3.21	zinc finger MYM-type containing 6
ZNF10	0.0124	3.41	zinc finger protein 10
ZNF112	0.0101	3.48	zinc finger protein 112
ZNF117	0.000865	4.27	zinc finger protein 117
ZNF121	0.00023	4.63	zinc finger protein 121
ZNF136	0.0111	3.45	zinc finger protein 136
ZNF177	0.00229	3.97	zinc finger protein 177
ZNF195	0.014	3.36	zinc finger protein 195
ZNF217	0.0125	3.4	zinc finger protein 217
ZNF222	0.0429	2.9	zinc finger protein 222
ZNF227	0.00471	3.74	zinc finger protein 227
ZNF260	0.0338	3.01	zinc finger protein 260
ZNF274	6.61e-05	4.96	zinc finger protein 274
ZNF285	0.000153	4.74	zinc finger protein 285
ZNF302	0.00318	3.87	zinc finger protein 302
ZNF367	3.26e-05	5.14	zinc finger protein 367
ZNF385B	0.00114	4.19	zinc finger protein 385B
ZNF404	0.00957	3.5	zinc finger protein 404
ZNF418	0.0143	3.35	zinc finger protein 418
ZNF426	0.00356	3.83	zinc finger protein 426
ZNF432	0.0143	3.35	zinc finger protein 432
ZNF441	0.00754	3.59	zinc finger protein 441
ZNF559	0.00473	3.74	zinc finger protein 559
ZNF562	0.0147	3.34	zinc finger protein 562
ZNF566	0.000302	4.56	zinc finger protein 566
ZNF569	0.0014	4.13	zinc finger protein 569
ZNF571-AS1	0.0251	3.13	ZNF571 antisense RNA 1
ZNF582	0.00315	3.87	zinc finger protein 582
ZNF585A	9.15e-05	4.88	zinc finger protein 585A
ZNF606	0.0011	4.2	zinc finger protein 606
ZNF615	0.000563	4.39	zinc finger protein 615
ZNF616	0.0182	3.26	zinc finger protein 616
ZNF654	0.0196	3.23	zinc finger protein 654
ZNF700	0.0387	2.94	zinc finger protein 700
ZNF706	0.0159	3.31	zinc finger protein 706
ZNF711	0.000915	4.25	zinc finger protein 711
ZNF721	0.000103	4.84	zinc finger protein 721
ZNF770	0.0267	3.11	zinc finger protein 770
ZNF782	0.0226	3.17	zinc finger protein 782
ZNF814	0.00118	4.18	zinc finger protein 814
ZNF84	3.21e-06	5.67	zinc finger protein 84
ZNRF3	0.00384	3.81	zinc and ring finger 3
ZRSR2	0.00162	4.08	zinc finger CCCH-type, RNA binding motif and serine/arginine rich 2
ZSCAN18	0.0471	2.86	zinc finger and SCAN domain containing 18
ZSCAN29	0.0182	3.26	zinc finger and SCAN domain containing 29
ZSCAN30	0.00598	3.66	zinc finger and SCAN domain containing 30
ZXDC	0.0269	3.1	ZXD family zinc finger C
ZZZ3	0.0456	2.87	zinc finger ZZ-type containing 3
Downregulated
A1BG	0.0495	-2.84	alpha-1-B glycoprotein
ABHD14A-ACY1	1.56e-05	-5.32	ABHD14A-ACY1 readthrough
ABITRAM	0.0473	-2.86	actin binding transcription modulator
ABLIM3	0.0027	-3.92	actin binding LIM protein family member 3
ACADS	0.0115	-3.43	acyl-CoA dehydrogenase short chain
ACAP1	0.00385	-3.81	ArfGAP with coiled-coil, ankyrin repeat and PH domains 1
ACOT13	0.00216	-3.99	acyl-CoA thioesterase 13
ACYP2	0.00138	-4.13	acylphosphatase 2
ADA	0.013	-3.39	adenosine deaminase
ADSL	1.27e-06	-5.88	adenylosuccinate lyase
AIMP2	0.00184	-4.04	aminoacyl tRNA synthetase complex interacting multifunctional protein 2
AK1	0.00274	-3.92	adenylate kinase 1
AKAP7	0.0371	-2.97	A-kinase anchoring protein 7
ALG3	0.00406	-3.79	ALG3 alpha-1,3- mannosyltransferase
AMHR2	0.00425	-3.77	anti-Mullerian hormone receptor type 2
AMIGO1	0.000609	-4.37	adhesion molecule with Ig like domain 1
ANKRD13B	0.0112	-3.44	ankyrin repeat domain 13B
ANKRD23	0.0017	-4.06	ankyrin repeat domain 23
ANXA2	0.019	-3.24	annexin A2
ANXA6	0.0113	-3.44	annexin A6
AP4B1	0.0099	-3.49	adaptor related protein complex 4 subunit beta 1
APCDD1	0.0424	-2.9	APC down-regulated 1
APOBEC2	0.00571	-3.68	apolipoprotein B mRNA editing enzyme catalytic subunit 2
APOO	1.7e-07	-6.28	apolipoprotein O
ARHGEF6	0.0321	-3.03	Rac/Cdc42 guanine nucleotide exchange factor 6
ARHGEF9	0.0209	-3.2	Cdc42 guanine nucleotide exchange factor 9
ASB12	0.000387	-4.49	ankyrin repeat and SOCS box containing 12
ASCC2	0.0216	-3.19	activating signal cointegrator 1 complex subunit 2
ATF4	0.000573	-4.38	activating transcription factor 4
ATG101	0.0273	-3.1	autophagy related 101
ATG4D	0.0287	-3.07	autophagy related 4D cysteine peptidase
ATN1	0.00993	-3.48	atrophin 1
ATP1B2	0.00613	-3.66	ATPase Na+/K+ transporting subunit beta 2
ATP5F1D	7.66e-07	-5.99	ATP synthase F1 subunit delta
ATP5MC3	1.62e-06	-5.84	ATP synthase membrane subunit c locus 3
ATP5MJ	0.00142	-4.12	ATP synthase membrane subunit j
ATP5MK	0.029	-3.07	ATP synthase membrane subunit k
ATP5PF	0.0144	-3.35	ATP synthase peripheral stalk subunit F6
ATP6V0B	0.0193	-3.23	ATPase H+ transporting V0 subunit b
ATRAID	0.000227	-4.64	all-trans retinoic acid induced differentiation factor
AURKAIP1	0.0229	-3.17	aurora kinase A interacting protein 1
AVEN	0.00974	-3.49	apoptosis and caspase activation inhibitor
B3GNT9	0.0175	-3.27	UDP-GlcNAc:betaGal beta-1,3-N-acetylglucosaminyltransferase 9
BAIAP3	0.0285	-3.08	BAI1 associated protein 3
BIN1	0.0226	-3.17	bridging integrator 1
BLOC1S2	0.000865	-4.27	biogenesis of lysosomal organelles complex 1 subunit 2
BOLA3	2.95e-05	-5.17	bolA family member 3
BPGM	0.0001	-4.86	bisphosphoglycerate mutase
BPIFB2	0.0223	-3.18	BPI fold containing family B member 2
BRICD5	0.0272	-3.1	BRICHOS domain containing 5
BRSK1	0.0229	-3.17	BR serine/threonine kinase 1
BTBD17	0.0236	-3.15	BTB domain containing 17
BTBD6	0.0158	-3.31	BTB domain containing 6
C10orf143	1.84e-05	-5.28	chromosome 10 open reading frame 143
C10orf71-AS1	0.000331	-4.53	C10orf71 antisense RNA 1
C12orf73	0.0073	-3.6	chromosome 12 open reading frame 73
C15orf61	0.00318	-3.87	chromosome 15 open reading frame 61
C18orf32	0.0368	-2.97	chromosome 18 open reading frame 32
C1orf115	0.0151	-3.33	chromosome 1 open reading frame 115
C1orf122	0.000232	-4.63	chromosome 1 open reading frame 122
C20orf96	0.049	-2.84	chromosome 20 open reading frame 96
C2orf88	2.17e-06	-5.77	chromosome 2 open reading frame 88
C3orf18	0.000148	-4.75	chromosome 3 open reading frame 18
C3orf36	0.0152	-3.33	chromosome 3 putative open reading frame 36
C4orf46	0.0171	-3.28	chromosome 4 open reading frame 46
C4orf54	5.3e-06	-5.56	chromosome 4 open reading frame 54
C6orf136	0.0367	-2.97	chromosome 6 open reading frame 136
C8orf82	0.00911	-3.52	chromosome 8 open reading frame 82
CACFD1	0.00593	-3.67	calcium channel flower domain containing 1
CACHD1	0.0112	-3.44	cache domain containing 1
CALHM3	0.0101	-3.48	calcium homeostasis modulator 3
CASC2	0.0314	-3.04	cancer susceptibility 2
CASQ1	0.0115	-3.43	calsequestrin 1
CBR1	0.000717	-4.32	carbonyl reductase 1
CCDC12	0.00388	-3.8	coiled-coil domain containing 12
CCDC154	0.0267	-3.11	coiled-coil domain containing 154
CCDC167	2.75e-08	-6.59	coiled-coil domain containing 167
CCDC69	0.0128	-3.39	coiled-coil domain containing 69
CCDC86	0.00201	-4.01	coiled-coil domain containing 86
CCNG1	0.0144	-3.35	cyclin G1
CCNH	0.0456	-2.87	cyclin H
CCNJL	0.0285	-3.08	cyclin J like
CCT7	0.0495	-2.84	chaperonin containing TCP1 subunit 7
CD1D	0.0304	-3.05	CD1d molecule
CDC20	0.0423	-2.91	cell division cycle 20
CDC26	0.000283	-4.58	cell division cycle 26
CDC42EP1	0.0392	-2.94	CDC42 effector protein 1
CDH23	0.0287	-3.07	cadherin related 23
CDKN2C	0.0291	-3.07	cyclin dependent kinase inhibitor 2C
CENPBD2P	0.0377	-2.96	CENPB DNA-binding domains containing 2, pseudogene
CENPX	0.000481	-4.43	centromere protein X
CES5A	0.0407	-2.92	carboxylesterase 5A
CFAP161	0.0264	-3.11	cilia and flagella associated protein 161
CGRRF1	0.0171	-3.28	cell growth regulator with ring finger domain 1
CHCHD1	0.0488	-2.84	coiled-coil-helix-coiled-coil-helix domain containing 1
CHCHD10	6.61e-05	-4.96	coiled-coil-helix-coiled-coil-helix domain containing 10
CHCHD2	0.0379	-2.95	coiled-coil-helix-coiled-coil-helix domain containing 2
CHCHD4	0.0366	-2.97	coiled-coil-helix-coiled-coil-helix domain containing 4
CHST1	0.0133	-3.38	carbohydrate sulfotransferase 1
CHSY3	0.0184	-3.25	chondroitin sulfate synthase 3
CIAO2A	0.000364	-4.5	cytosolic iron-sulfur assembly component 2A
CIAO3	0.0426	-2.9	cytosolic iron-sulfur assembly component 3
CISD1	0.00489	-3.73	CDGSH iron sulfur domain 1
CISD3	0.0319	-3.03	CDGSH iron sulfur domain 3
CLEC11A	0.00362	-3.82	C-type lectin domain containing 11A
CLN8	0.0183	-3.25	CLN8 transmembrane ER and ERGIC protein
CLUH	0.00153	-4.1	clustered mitochondria homolog
CMC2	2.86e-10	-7.38	C-X9-C motif containing 2
COA4	0.00154	-4.09	cytochrome c oxidase assembly factor 4 homolog
COA6	0.0021	-4	cytochrome c oxidase assembly factor 6
COMTD1	0.048	-2.85	catechol-O-methyltransferase domain containing 1
COPS5	8.76e-07	-5.96	COP9 signalosome subunit 5
COPS7A	0.0377	-2.96	COP9 signalosome subunit 7A
COQ10A	0.027	-3.1	coenzyme Q10A
COX10	0.00647	-3.64	cytochrome c oxidase assembly factor heme A:farnesyltransferase COX10
COX17	0.0147	-0.97	cytochrome c oxidase copper chaperone COX17
COX4I1	0.037	-2.97	cytochrome c oxidase subunit 4I1
COX6B1	0.0335	-3.01	cytochrome c oxidase subunit 6B1
COX6C	0.00186	-4.03	cytochrome c oxidase subunit 6C
COX7A1	0.00196	-4.02	cytochrome c oxidase subunit 7A1
COX7C	0.00124	-4.17	cytochrome c oxidase subunit 7C
COX8A	0.00229	-3.97	cytochrome c oxidase subunit 8A
CPA5	0.0435	-2.89	carboxypeptidase A5
CPTP	3.21e-06	-5.67	ceramide-1-phosphate transfer protein
CPVL	0.0112	-3.44	carboxypeptidase vitellogenic like
CRADD	0.00746	-3.59	CASP2 and RIPK1 domain containing adaptor with death domain
CRLF1	0.00679	-3.62	cytokine receptor like factor 1
CRYBB3	0.0118	-3.42	crystallin beta B3
CSNK1D	0.000679	-4.34	casein kinase 1 delta
CTAG1A	0.0302	-3.05	cancer/testis antigen 1A
CTDP1	0.0319	-3.03	CTD phosphatase subunit 1
CTDSPL	0.0304	-3.05	CTD small phosphatase like
CTIF	9.46e-05	-4.87	cap binding complex dependent translation initiation factor
CTNNBIP1	0.00178	-4.05	catenin beta interacting protein 1
CUEDC2	0.0107	-3.46	CUE domain containing 2
CUTC	0.0177	-3.27	cutC copper transporter
CXXC4	0.00181	-4.04	CXXC finger protein 4
CYC1	1.27e-05	-5.36	cytochrome c1
CYP27A1	3.92e-12	-7.99	cytochrome P450 family 27 subfamily A member 1
CYP27C1	0.0462	-2.87	cytochrome P450 family 27 subfamily C member 1
CYSTM1	0.0369	-2.97	cysteine rich transmembrane module containing 1
DAAM2	0.000621	-4.36	dishevelled associated activator of morphogenesis 2
DBI	0.016	-3.31	diazepam binding inhibitor, acyl-CoA binding protein
DBNDD2	0.0131	-3.39	dysbindin domain containing 2
DDIT4L	0.000152	-4.74	DNA damage inducible transcript 4 like
DDX1	0.0374	-2.96	DEAD-box helicase 1
DECR1	0.0499	-2.83	2,4-dienoyl-CoA reductase 1
DENND2B	0.000118	-4.81	DENN domain containing 2B
DES	0.0285	-3.08	desmin
DEXI	6.93e-06	-5.5	Dexi homolog
DHCR7	0.048	-2.85	7-dehydrocholesterol reductase
DHRS7C	5.32e-07	-6.06	dehydrogenase/reductase 7C
DIO3	0.0377	-2.96	iodothyronine deiodinase 3
DISP1	0.00028	-4.58	dispatched RND transporter family member 1
DKKL1	0.0098	-3.49	dickkopf like acrosomal protein 1
DLEU1	6.98e-09	-6.83	deleted in lymphocytic leukemia 1
DLK2	0.045	-2.88	delta like non-canonical Notch ligand 2
DLX4	0.0456	-2.87	distal-less homeobox 4
DMRT2	9.91e-05	-4.86	doublesex and mab-3 related transcription factor 2
DNAH2	0.0281	-3.08	dynein axonemal heavy chain 2
DNAJC18	0.0355	-2.98	DnaJ heat shock protein family (Hsp40) member C18
DNAJC19	0.0137	-3.37	DnaJ heat shock protein family (Hsp40) member C19
DNAJC28	0.0162	-3.3	DnaJ heat shock protein family (Hsp40) member C28
DNM1P35	0.0392	-2.94	dynamin 1 pseudogene 35
DNPH1	1.64e-05	-5.3	2'-deoxynucleoside 5'-phosphate N-hydrolase 1
DPF1	0.00303	-3.88	double PHD fingers 1
DPH2	0.00994	-3.48	diphthamide biosynthesis 2
DPH3	0.0208	-3.2	diphthamide biosynthesis 3
DPY30	0.0321	-3.03	dpy-30 histone methyltransferase complex regulatory subunit
DRD2	0.00984	-3.49	dopamine receptor D2
DUSP13	0.00909	-3.52	dual specificity phosphatase 13
DUSP3	5.69e-09	-6.88	dual specificity phosphatase 3
DYNLT1	0.0017	-4.06	dynein light chain Tctex-type 1
EBF3	0.0327	-3.02	EBF transcription factor 3
ECSIT	5.83e-06	-5.53	ECSIT signaling integrator
EEF1G	0.00436	-3.76	eukaryotic translation elongation factor 1 gamma
EFEMP2	0.00313	-3.87	EGF containing fibulin extracellular matrix protein 2
EFNA1	0.0304	-3.05	ephrin A1
EGFL7	3.26e-05	-5.14	EGF like domain multiple 7
EIF2B3	0.0374	-2.96	eukaryotic translation initiation factor 2B subunit gamma
EIF2D	0.00154	-4.09	eukaryotic translation initiation factor 2D
EIF4EBP1	0.00267	-3.92	eukaryotic translation initiation factor 4E binding protein 1
EMX1	0.00757	-3.58	empty spiracles homeobox 1
ENDOG	0.000787	-4.3	endonuclease G
ENDOV	0.00762	-3.58	endonuclease V
EPDR1	0.0249	-3.13	ependymin related 1
EPHA5-AS1	0.0385	-2.95	EPHA5 antisense RNA 1
ERAL1	0.0207	-3.21	Era like 12S mitochondrial rRNA chaperone 1
ERN2	0.0117	-3.42	endoplasmic reticulum to nucleus signaling 2
ESPN	0.019	-3.24	espin
ESRRA	4.33e-05	-5.07	estrogen related receptor alpha
ESYT1	0.00521	-3.71	extended synaptotagmin 1
ETFRF1	0.0373	-2.96	electron transfer flavoprotein regulatory factor 1
ETNPPL	2.44e-06	-5.74	ethanolamine-phosphate phospho-lyase
ETV4	0.00353	-3.83	ETS variant transcription factor 4
FAM136A	0.000314	-4.55	family with sequence similarity 136 member A
FAM171A1	0.00325	-3.86	family with sequence similarity 171 member A1
FAM171A2	0.00585	-3.67	family with sequence similarity 171 member A2
FAM174A	0.0248	-3.14	family with sequence similarity 174 member A
FAM222A	0.0209	-3.2	family with sequence similarity 222 member A
FAM3A	0.00012	-4.8	FAM3 metabolism regulating signaling molecule A
FAM89B	0.0145	-3.34	family with sequence similarity 89 member B
FASTK	0.00443	-3.76	Fas activated serine/threonine kinase
FBP2	3.91e-06	-5.63	fructose-bisphosphatase 2
FGF19	0.0433	-2.9	fibroblast growth factor 19
FHIT	0.0245	-3.14	fragile histidine triad diadenosine triphosphatase
FHL2	0.00325	-3.86	four and a half LIM domains 2
FHL3	0.000811	-4.29	four and a half LIM domains 3
FIGLA	0.0013	-4.15	folliculogenesis specific bHLH transcription factor
FLII	0.0282	-3.08	FLII actin remodeling protein
FNDC5	0.0415	-2.91	fibronectin type III domain containing 5
FRAT2	0.0183	-3.25	FRAT regulator of WNT signaling pathway 2
FTH1P5	0.0226	-3.17	ferritin heavy chain 1 pseudogene 5
FUT1	0.000888	-4.26	fucosyltransferase 1 (H blood group)
FXYD2	0.0421	-2.91	FXYD domain containing ion transport regulator 2
FXYD6	0.0244	-3.14	FXYD domain containing ion transport regulator 6
FZD2	0.00815	-3.55	frizzled class receptor 2
G6PC3	0.0141	-3.36	glucose-6-phosphatase catalytic subunit 3
GAA	0.0355	-2.98	alpha glucosidase
GADD45G	0.0374	-2.96	growth arrest and DNA damage inducible gamma
GALR2	0.0392	-2.94	galanin receptor 2
GAPDH	0.00202	-4.01	glyceraldehyde-3-phosphate dehydrogenase
GCSAML-AS1	0.00985	-3.49	GCSAML antisense RNA 1
GET4	0.0394	-2.94	guided entry of tail-anchored proteins factor 4
GID4	0.000749	-4.31	GID complex subunit 4 homolog
GLP1R	0.0317	-3.03	glucagon like peptide 1 receptor
GLRX	8.8e-06	-5.45	glutaredoxin
GLRX2	0.0155	-3.32	glutaredoxin 2
GLRX5	0.000304	-4.56	glutaredoxin 5
GMPR	0.0102	-3.47	guanosine monophosphate reductase
GNAZ	0.00952	-3.5	G protein subunit alpha z
GNG5	0.000944	-4.24	G protein subunit gamma 5
GNPNAT1	0.0468	-2.86	glucosamine-phosphate N-acetyltransferase 1
GON7	0.0494	-2.84	GON7 subunit of KEOPS complex
GOT1	0.00533	-3.7	glutamic-oxaloacetic transaminase 1
GOT2	2.02e-05	-5.26	glutamic-oxaloacetic transaminase 2
GPCPD1	0.000146	-4.75	glycerophosphocholine phosphodiesterase 1
GPIHBP1	0.00147	-4.11	glycosylphosphatidylinositol anchored high density lipoprotein binding protein 1
GPR137	0.00772	-3.58	G protein-coupled receptor 137
GPR162	0.0285	-3.08	G protein-coupled receptor 162
GPR176	0.0205	-3.21	G protein-coupled receptor 176
GREM1	0.00119	-4.18	gremlin 1, DAN family BMP antagonist
GRHPR	0.000132	-4.78	glyoxylate and hydroxypyruvate reductase
GRK6	0.02	-3.22	G protein-coupled receptor kinase 6
GSG1L	0.0312	-3.04	GSG1 like
GSTK1	0.00265	-3.93	glutathione S-transferase kappa 1
GSTZ1	3.29e-05	-5.14	glutathione S-transferase zeta 1
GTF3C6	0.0082	-3.55	general transcription factor IIIC subunit 6
GUCD1	9.67e-06	-5.42	guanylyl cyclase domain containing 1
GUCY2D	0.000904	-4.25	guanylate cyclase 2D, retinal
GYPC	0.000363	-4.51	glycophorin C (Gerbich blood group)
H2AC14	0.0138	-3.37	H2A clustered histone 14
HAS3	0.025	-3.13	hyaluronan synthase 3
HBEGF	0.0462	-2.87	heparin binding EGF like growth factor
HCCS	0.0143	-3.35	holocytochrome c synthase
HCFC1R1	0.0099	-3.49	host cell factor C1 regulator 1
HDDC3	0.00362	-3.82	HD domain containing 3
HERC2	0.012	-3.42	HECT and RLD domain containing E3 ubiquitin protein ligase 2
HES7	0.0265	-3.11	hes family bHLH transcription factor 7
HEXIM2	7.54e-12	-7.89	HEXIM P-TEFb complex subunit 2
HIGD1B	0.0349	-2.99	HIG1 hypoxia inducible domain family member 1B
HIKESHI	0.0134	-3.38	heat shock protein nuclear import factor hikeshi
HINT2	0.0202	-3.22	histidine triad nucleotide binding protein 2
HJV	0.0167	-3.29	hemojuvelin BMP co-receptor
HMBS	0.000502	-4.42	hydroxymethylbilane synthase
HMGN3	0.0319	-3.03	high mobility group nucleosomal binding domain 3
HOOK2	0.00537	-3.7	hook microtubule tethering protein 2
HOXB2	1.95e-06	-5.79	homeobox B2
HOXB4	0.00107	-4.21	homeobox B4
HOXC10	0.023	-3.16	homeobox C10
HOXC11	0.0483	-2.85	homeobox C11
HOXD12	0.0364	-2.97	homeobox D12
HOXD-AS2	0.0337	-3.01	HOXD cluster antisense RNA 2
HPDL	0.0138	-3.37	4-hydroxyphenylpyruvate dioxygenase like
HPS6	0.0306	-3.05	HPS6 biogenesis of lysosomal organelles complex 2 subunit 3
HS6ST2	0.0149	-3.34	heparan sulfate 6-O-sulfotransferase 2
HSBP1	0.000101	-4.85	heat shock factor binding protein 1
HSD11B1L	0.000331	-4.53	hydroxysteroid 11-beta dehydrogenase 1 like
HSPB7	0.0104	-3.47	heat shock protein family B (small) member 7
ICAM3	0.0421	-2.91	intercellular adhesion molecule 3
IFRD2	0.0279	-3.09	interferon related developmental regulator 2
IGDCC4	0.0268	-3.1	immunoglobulin superfamily DCC subclass member 4
IGFN1	0.0175	-3.27	immunoglobulin like and fibronectin type III domain containing 1
IGSF21	0.0301	-3.05	immunoglobin superfamily member 21
IK	0.000156	-4.73	IK cytokine
IL17C	0.000319	-4.54	interleukin 17C
IMPA2	0.0427	-2.9	inositol monophosphatase 2
INO80B	0.0372	-2.96	INO80 complex subunit B
IRX3	0.00555	-3.69	iroquois homeobox 3
ISCA1	0.000103	-4.85	iron-sulfur cluster assembly 1
ISCU	0.0482	-2.85	iron-sulfur cluster assembly enzyme
ISOC2	0.00072	-4.32	isochorismatase domain containing 2
ITM2C	0.0364	-2.97	integral membrane protein 2C
ITPKA	0.0158	-3.31	inositol-trisphosphate 3-kinase A
KBTBD11	7.58e-05	-4.93	kelch repeat and BTB domain containing 11
KCNA10	0.0175	-3.27	potassium voltage-gated channel subfamily A member 10
KCNH3	0.0193	-3.23	potassium voltage-gated channel subfamily H member 3
KCNS1	0.0493	-2.84	potassium voltage-gated channel modifier subfamily S member 1
KIF26A	0.0471	-2.86	kinesin family member 26A
KLK1	0.0387	-2.94	kallikrein 1
KRT10	0.00783	-3.57	keratin 10
KRT10-AS1	0.0007	-4.33	KRT10 antisense RNA 1
KRT31	0.000188	-4.69	keratin 31
KRT33A	0.000777	-4.3	keratin 33A
KYAT3	0.0448	-2.88	kynurenine aminotransferase 3
LAMTOR5	0.0286	-3.07	late endosomal/lysosomal adaptor, MAPK and MTOR activator 5
LDHA	1.54e-05	-5.32	lactate dehydrogenase A
LHFPL1	0.00135	-4.14	LHFPL tetraspan subfamily member 1
LHX5	0.0201	-3.22	LIM homeobox 5
LINC00261	0.0222	-3.18	long intergenic non-protein coding RNA 261
LINC00529	0.0386	-2.95	long intergenic non-protein coding RNA 529
LINC00844	0.00055	-4.4	long intergenic non-protein coding RNA 844
LINC00886	0.0135	-3.37	long intergenic non-protein coding RNA 886
LINC00888	0.0264	-3.11	long intergenic non-protein coding RNA 888
LINC01204	0.00258	-3.93	long intergenic non-protein coding RNA 1204
LINC01220	0.0408	-2.92	long intergenic non-protein coding RNA 1220
LINC01339	0.00389	-3.8	long intergenic non-protein coding RNA 1339
LINC01565	0.00893	-3.52	long intergenic non-protein coding RNA 1565
LINC02901	0.0451	-2.88	long intergenic non-protein coding RNA 2901
LMO1	0.00717	-3.6	LIM domain only 1
LMOD1	7.21e-05	-4.94	leiomodin 1
LPO	0.0193	-3.23	lactoperoxidase
LRFN5	0.00171	-4.06	leucine rich repeat and fibronectin type III domain containing 5
LRRC3	0.000546	-4.4	leucine rich repeat containing 3
LRRC37A7P	0.000198	-4.67	leucine rich repeat containing 37 member A7, pseudogene
LRRC3B	0.00403	-3.79	leucine rich repeat containing 3B
LRRC55	0.000806	-4.29	leucine rich repeat containing 55
LSM1	0.00328	-3.86	LSM1 homolog, mRNA degradation associated
LSM10	3.36e-06	-5.66	LSM10, U7 small nuclear RNA associated
LZTS1	0.0225	-3.17	leucine zipper tumor suppressor 1
MAD2L1BP	0.0407	-2.92	MAD2L1 binding protein
MAGEB4	0.0278	-3.09	MAGE family member B4
MAP4K2	0.0365	-2.97	mitogen-activated protein kinase kinase kinase kinase 2
MCF2L-AS1	0.00672	-3.62	MCF2L antisense RNA 1
MCRIP2	0.0157	-3.31	MAPK regulated corepressor interacting protein 2
MDH1	0.0374	-2.96	malate dehydrogenase 1
MECR	0.00387	-3.8	mitochondrial trans-2-enoyl-CoA reductase
MED12	0.00847	-3.54	mediator complex subunit 12
METTL21EP	4.4e-07	-6.1	methyltransferase like 21E, pseudogene
MICOS13	0.0304	-3.05	mitochondrial contact site and cristae organizing system subunit 13
MIEN1	0.0168	-3.29	migration and invasion enhancer 1
MINDY3	0.0171	-3.28	MINDY lysine 48 deubiquitinase 3
MIR3185	0.0424	-2.9	microRNA 3185
MIR4746	0.0189	-3.24	microRNA 4746
MIR6787	0.000739	-4.31	microRNA 6787
MIR6789	0.0178	-3.26	microRNA 6789
MLF1	0.000888	-4.26	myeloid leukemia factor 1
MLST8	0.0279	-3.09	MTOR associated protein, LST8 homolog
MLXIPL	0.0379	-2.95	MLX interacting protein like
MMADHC	0.00135	-4.14	metabolism of cobalamin associated D
MORN2	0.0171	-3.28	MORN repeat containing 2
MPV17L2	0.0141	-3.36	MPV17 mitochondrial inner membrane protein like 2
MRLN	3.34e-05	-5.14	myoregulin
MRPL11	7.19e-05	-4.94	mitochondrial ribosomal protein L11
MRPL12	0.00306	-3.88	mitochondrial ribosomal protein L12
MRPL15	0.000993	-4.23	mitochondrial ribosomal protein L15
MRPL18	2.78e-05	-5.18	mitochondrial ribosomal protein L18
MRPL21	0.0482	-2.85	mitochondrial ribosomal protein L21
MRPL3	0.00306	-3.88	mitochondrial ribosomal protein L3
MRPL33	0.000424	-4.47	mitochondrial ribosomal protein L33
MRPL34	1.32e-05	-5.36	mitochondrial ribosomal protein L34
MRPL35	0.0228	-3.17	mitochondrial ribosomal protein L35
MRPL36	0.000146	-4.75	mitochondrial ribosomal protein L36
MRPL4	0.0155	-3.32	mitochondrial ribosomal protein L4
MRPL41	0.0042	-3.78	mitochondrial ribosomal protein L41
MRPL46	0.00905	-3.52	mitochondrial ribosomal protein L46
MRPL48	2.27e-06	-5.75	mitochondrial ribosomal protein L48
MRPL51	0.00926	-3.51	mitochondrial ribosomal protein L51
MRPS12	0.0457	-2.87	mitochondrial ribosomal protein S12
MRPS16	0.0188	-3.24	mitochondrial ribosomal protein S16
MRPS17	0.0409	-2.92	mitochondrial ribosomal protein S17
MRPS22	0.0012	-4.17	mitochondrial ribosomal protein S22
MRPS24	0.000115	-4.81	mitochondrial ribosomal protein S24
MRPS26	0.0105	-3.46	mitochondrial ribosomal protein S26
MRPS33	1.57e-06	-5.84	mitochondrial ribosomal protein S33
MRPS9	0.00755	-3.59	mitochondrial ribosomal protein S9
MST1R	0.00784	-3.57	macrophage stimulating 1 receptor
MTFMT	0.00771	-3.58	mitochondrial methionyl-tRNA formyltransferase
MTFP1	0.000279	-4.58	mitochondrial fission process 1
MTLN	0.000467	-4.44	mitoregulin
MTRES1	0.00767	-3.58	mitochondrial transcription rescue factor 1
MTRF1	0.0245	-3.14	mitochondrial translation release factor 1
MTX2	0.000226	-4.64	metaxin 2
MUC3B	0.00777	-3.57	mucin 3B, cell surface associated
MUL1	0.0298	-3.06	mitochondrial E3 ubiquitin protein ligase 1
MUS81	0.0405	-2.92	MUS81 structure-specific endonuclease subunit
MVB12A	0.0473	-2.86	multivesicular body subunit 12A
MYBPC2	0.00404	-3.79	myosin binding protein C2
MYL1	0.00242	-3.96	myosin light chain 1
MYLK4	1.98e-06	-5.79	myosin light chain kinase family member 4
MYLPF	0.00571	-3.68	myosin light chain, phosphorylatable, fast skeletal muscle
MYO9B	0.00537	-3.7	myosin IXB
MYOZ1	0.00931	-3.51	myozenin 1
NAA10	0.028	-3.08	N-alpha-acetyltransferase 10, NatA catalytic subunit
NAA38	0.0118	-3.42	N-alpha-acetyltransferase 38, NatC auxiliary subunit
NANOS1	0.0398	-2.93	nanos C2HC-type zinc finger 1
NARS1	0.0207	-3.21	asparaginyl-tRNA synthetase 1
NCBP2AS2	0.000146	-4.75	NCBP2 antisense 2 (head to head)
NCK1-DT	3.75e-05	-5.11	NCK1 divergent transcript
NDN	4.23e-05	-5.08	necdin, MAGE family member
NDRG4	0.00609	-3.66	NDRG family member 4
NDUFA12	0.000125	-4.79	NADH:ubiquinone oxidoreductase subunit A12
NDUFA3	1.11e-05	-5.39	NADH:ubiquinone oxidoreductase subunit A3
NDUFA6	3.92e-05	-5.1	NADH:ubiquinone oxidoreductase subunit A6
NDUFA9	0.00155	-4.09	NADH:ubiquinone oxidoreductase subunit A9
NDUFAB1	0.0314	-3.04	NADH:ubiquinone oxidoreductase subunit AB1
NDUFAF2	0.00078	-4.3	NADH:ubiquinone oxidoreductase complex assembly factor 2
NDUFAF5	0.00791	-3.57	NADH:ubiquinone oxidoreductase complex assembly factor 5
NDUFB10	0.000172	-4.71	NADH:ubiquinone oxidoreductase subunit B10
NDUFB11	0.000178	-4.7	NADH:ubiquinone oxidoreductase subunit B11
NDUFB5	0.00581	-3.68	NADH:ubiquinone oxidoreductase subunit B5
NDUFB9	0.00194	-4.02	NADH:ubiquinone oxidoreductase subunit B9
NDUFC1	7.61e-08	-6.42	NADH:ubiquinone oxidoreductase subunit C1
NDUFS3	0.00308	-3.88	NADH:ubiquinone oxidoreductase core subunit S3
NDUFS6	0.0111	-3.45	NADH:ubiquinone oxidoreductase subunit S6
NDUFV2	2.96e-05	-5.17	NADH:ubiquinone oxidoreductase core subunit V2
NECAB3	0.00244	-3.95	N-terminal EF-hand calcium binding protein 3
NEDD8	0.0377	-2.96	NEDD8 ubiquitin like modifier
NEURL2	2.27e-06	-5.76	neuralized E3 ubiquitin protein ligase 2
NHP2	0.0156	-3.32	NHP2 ribonucleoprotein
NINJ2	0.0314	-3.04	ninjurin 2
NKIRAS2	0.0164	-3.3	NFKB inhibitor interacting Ras like 2
NME1-NME2	4.96e-05	-5.04	NME1-NME2 readthrough
NMNAT1	0.0164	-3.3	nicotinamide nucleotide adenylyltransferase 1
NOP10	0.0334	-3.01	NOP10 ribonucleoprotein
NOP14	0.00161	-4.08	NOP14 nucleolar protein
NOP16	0.00158	-4.09	NOP16 nucleolar protein
NOP53	0.0281	-3.08	NOP53 ribosome biogenesis factor
NOX5	0.028	-3.09	NADPH oxidase 5
NPY6R	3.52e-05	-5.12	neuropeptide Y receptor Y6 (pseudogene)
NSMCE1	0.000226	-4.64	NSE1 homolog, SMC5-SMC6 complex component
NT5M	3.44e-05	-5.13	5',3'-nucleotidase, mitochondrial
NTAN1	0.0268	-3.1	N-terminal asparagine amidase
NUBP1	0.0353	-2.99	nucleotide binding protein 1
NUBP2	0.0142	-3.35	nucleotide binding protein 2
NUCB1	0.01	-3.48	nucleobindin 1
NUDT9	0.00309	-3.88	nudix hydrolase 9
NUP50-DT	0.0015	-4.1	NUP50 divergent transcript
NXF3	0.0429	-2.9	nuclear RNA export factor 3
OCEL1	0.0133	-3.38	occludin/ELL domain containing 1
OPN3	0.000408	-4.47	opsin 3
OR12D2	0.00169	-4.06	olfactory receptor family 12 subfamily D member 2
OR1E3	0.0189	-3.24	olfactory receptor family 1 subfamily E member 3 (gene/pseudogene)
OR2L1P	0.01	-3.48	olfactory receptor family 2 subfamily L member 1 pseudogene
OR7E12P	0.00387	-3.8	olfactory receptor family 7 subfamily E member 12 pseudogene
OR7E47P	0.00253	-3.94	olfactory receptor family 7 subfamily E member 47 pseudogene
ORAI1	0.00229	-3.97	ORAI calcium release-activated calcium modulator 1
OST4	0.000194	-4.68	oligosaccharyltransferase complex subunit 4, non-catalytic
OTOF	0.0398	-2.93	otoferlin
OXLD1	0.0292	-3.07	oxidoreductase like domain containing 1
OXSM	0.00119	-4.18	3-oxoacyl-ACP synthase, mitochondrial
PAQR4	3.91e-06	-5.63	progestin and adipoQ receptor family member 4
PAQR9	0.043	-2.9	progestin and adipoQ receptor family member 9
PARP3	0.0429	-2.9	poly(ADP-ribose) polymerase family member 3
PARVG	0.0447	-2.88	parvin gamma
PCSK4	0.0228	-3.17	proprotein convertase subtilisin/kexin type 4
PDE6G	0.0223	-3.18	phosphodiesterase 6G
PDHA1	0.0364	-2.97	pyruvate dehydrogenase E1 subunit alpha 1
PDHB	0.0473	-2.86	pyruvate dehydrogenase E1 subunit beta
PDZRN3	0.05	-2.83	PDZ domain containing ring finger 3
PEAR1	0.0316	-3.03	platelet endothelial aggregation receptor 1
PEDS1	0.0158	-3.31	plasmanylethanolamine desaturase 1
PERM1	0.000249	-4.61	PPARGC1 and ESRR induced regulator, muscle 1
PET100	0.0457	-2.87	PET100 cytochrome c oxidase chaperone
PFKM	0.0353	-2.99	phosphofructokinase, muscle
PGAM2	0.000311	-4.55	phosphoglycerate mutase 2
PGM1	0.0005	-4.42	phosphoglucomutase 1
PGP	0.000192	-4.68	phosphoglycolate phosphatase
PHB2	0.00969	-3.49	prohibitin 2
PHKA1	0.000163	-4.72	phosphorylase kinase regulatory subunit alpha 1
PHYHD1	0.00578	-3.68	phytanoyl-CoA dioxygenase domain containing 1
PIGH	0.0354	-2.99	phosphatidylinositol glycan anchor biosynthesis class H
PIK3CD	4.82e-07	-6.08	phosphatidylinositol-4,5-bisphosphate 3-kinase catalytic subunit delta
PIMREG	0.0405	-2.92	PICALM interacting mitotic regulator
PIP4P2	0.0192	-3.24	phosphatidylinositol-4,5-bisphosphate 4-phosphatase 2
PITPNA-AS1	0.00258	-3.93	PITPNA antisense RNA 1
PKD1L1-AS1	0.0144	-3.35	PKD1L1 antisense RNA 1
PKDCC	0.00624	-3.65	protein kinase domain containing, cytoplasmic
PLA2G7	0.0352	-2.99	phospholipase A2 group VII
PLAAT1	0.00162	-4.08	phospholipase A and acyltransferase 1
PLEKHA8P1	0.0373	-2.96	pleckstrin homology domain containing A8 pseudogene 1
PLGRKT	0.0059	-3.67	plasminogen receptor with a C-terminal lysine
PLOD1	0.00786	-3.57	procollagen-lysine,2-oxoglutarate 5-dioxygenase 1
PLSCR3	0.0373	-2.96	phospholipid scramblase 3
PLXNB1	0.0285	-3.08	plexin B1
PMEPA1	0.0228	-3.17	prostate transmembrane protein, androgen induced 1
PNMA8B	0.05	-2.83	PNMA family member 8B
PNPLA2	0.0117	-3.43	patatin like phospholipase domain containing 2
POLR2I	0.000158	-4.73	RNA polymerase II subunit I
POLR2J	0.0301	-3.05	RNA polymerase II subunit J
POMC	0.00384	-3.81	proopiomelanocortin
POMT2	0.0108	-3.46	protein O-mannosyltransferase 2
POPDC3	0.00961	-3.5	popeye domain containing 3
POU3F1	0.0401	-2.93	POU class 3 homeobox 1
PPIC	0.0333	-3.01	peptidylprolyl isomerase C
PPM1G	0.0428	-2.9	protein phosphatase, Mg2+/Mn2+ dependent 1G
PPM1L	0.0224	-3.18	protein phosphatase, Mg2+/Mn2+ dependent 1L
PPP1R14B	2.61e-12	-8.09	protein phosphatase 1 regulatory inhibitor subunit 14B
PRADC1	1.36e-08	-6.73	protease associated domain containing 1
PRAG1	0.0243	-3.15	PEAK1 related, kinase-activating pseudokinase 1
PRKAG1	0.0239	-3.15	protein kinase AMP-activated non-catalytic subunit gamma 1
PRR29	0.00126	-4.16	proline rich 29
PRRT3-AS1	0.00926	-3.51	PRRT3 antisense RNA 1
PRSS23	0.0494	-2.84	serine protease 23
PSMA7	0.0201	-3.22	proteasome 20S subunit alpha 7
PSMB10	0.000638	-4.35	proteasome 20S subunit beta 10
PSMD12	0.0207	-3.21	proteasome 26S subunit, non-ATPase 12
PSMD8	0.000247	-4.62	proteasome 26S subunit, non-ATPase 8
PSTPIP2	0.000318	-4.54	proline-serine-threonine phosphatase interacting protein 2
PTDSS2	0.00623	-3.65	phosphatidylserine synthase 2
PTGES2	1.87e-08	-6.68	prostaglandin E synthase 2
PTRH2	0.00717	-3.6	peptidyl-tRNA hydrolase 2
PTRHD1	4.55e-08	-6.51	peptidyl-tRNA hydrolase domain containing 1
PTS	0.00667	-3.63	6-pyruvoyltetrahydropterin synthase
PYGM	0.00119	-4.18	glycogen phosphorylase, muscle associated
RAB11B-AS1	0.0359	-2.98	RAB11B antisense RNA 1
RAB4A	0.0354	-2.99	RAB4A, member RAS oncogene family
RAB5IF	0.00145	-4.11	RAB5 interacting factor
RALY	4.33e-05	-5.07	RALY heterogeneous nuclear ribonucleoprotein
RASGEF1C	0.0196	-3.23	RasGEF domain family member 1C
RBM20	0.00197	-4.02	RNA binding motif protein 20
RCCD1	0.0408	-2.92	RCC1 domain containing 1
RELT	0.0343	-3	RELT TNF receptor
RFK	0.0168	-3.29	riboflavin kinase
RGN	0.00217	-3.99	regucalcin
RHOD	0.0332	-3.01	ras homolog family member D
RIIAD1	1.57e-06	-5.85	regulatory subunit of type II PKA R-subunit domain containing 1
RILP	0.00308	-3.88	Rab interacting lysosomal protein
RILPL1	0.0233	-3.16	Rab interacting lysosomal protein like 1
RNASE2CP	0.0268	-3.1	ribonuclease A family member 2C, pseudogene
RNASEH1-DT	0.0175	-3.27	RNASEH1 divergent transcript
RNF10	6.61e-05	-4.96	ring finger protein 10
RNF123	0.0059	-3.67	ring finger protein 123
RNF139	0.0141	-3.36	ring finger protein 139
RNF5	0.00709	-3.61	ring finger protein 5
ROGDI	0.00585	-3.67	rogdi atypical leucine zipper
RPL23A	0.0463	-2.87	ribosomal protein L23a
RPL26L1	0.0377	-2.96	ribosomal protein L26 like 1
RPL30	0.0331	-3.01	ribosomal protein L30
RPL3L	0.00731	-3.6	ribosomal protein L3 like
RPL41	0.038	-2.95	ribosomal protein L41
RPLP0	0.0135	-3.37	ribosomal protein lateral stalk subunit P0
RPP25L	1.19e-05	-5.38	ribonuclease P/MRP subunit p25 like
RPS10	0.0439	-2.89	ribosomal protein S10
RPS18	0.00214	-3.99	ribosomal protein S18
RPS19BP1	0.00186	-4.03	ribosomal protein S19 binding protein 1
RPS3	0.0144	-3.35	ribosomal protein S3
RPSA	0.00753	-3.59	ribosomal protein SA
RPUSD2	0.0314	-3.04	RNA pseudouridine synthase domain containing 2
RTCA	0.00653	-3.63	RNA 3'-terminal phosphate cyclase
RTRAF	0.00777	-3.57	RNA transcription, translation and transport factor
RXRG	0.000455	-4.45	retinoid X receptor gamma
SARS1	0.0254	-3.13	seryl-tRNA synthetase 1
SBSN	0.0276	-3.09	suprabasin
SCART1	0.0457	-2.87	scavenger receptor family member expressed on T cells 1
SCGB3A2	0.0477	-2.85	secretoglobin family 3A member 2
SCN4B	1.06e-05	-5.4	sodium voltage-gated channel beta subunit 4
SCO2	0.0367	-2.97	synthesis of cytochrome C oxidase 2
SCUBE2	0.00415	-3.78	signal peptide, CUB domain and EGF like domain containing 2
SDR9C7	0.00911	-3.52	short chain dehydrogenase/reductase family 9C member 7
SELENOW	0.0129	-3.39	selenoprotein W
SEM1	0.0409	-2.92	SEM1 26S proteasome subunit
SEMA6A	0.0346	-3	semaphorin 6A
SERPINE2	0.0448	-2.88	serpin family E member 2
SERPINF1	0.037	-2.97	serpin family F member 1
SF3B5	0.0321	-3.03	splicing factor 3b subunit 5
SH3RF3	0.00247	-3.95	SH3 domain containing ring finger 3
SH3RF3-AS1	0.00169	-4.07	SH3RF3 antisense RNA 1
SHISA4	0.0428	-2.9	shisa family member 4
SIPA1	0.000597	-4.37	signal-induced proliferation-associated 1
SLA2	0.0495	-2.84	Src like adaptor 2
SLC16A1-AS1	0.0167	-3.29	SLC16A1 antisense RNA 1
SLC18B1	0.0477	-2.85	solute carrier family 18 member B1
SLC1A4	0.0172	-3.28	solute carrier family 1 member 4
SLC25A12	8.72e-05	-4.89	solute carrier family 25 member 12
SLC25A19	0.000101	-4.85	solute carrier family 25 member 19
SLC25A26	0.000314	-4.55	solute carrier family 25 member 26
SLC25A51	0.000811	-4.29	solute carrier family 25 member 51
SLC26A10	0.0405	-2.93	solute carrier family 26 member 10
SLC37A4	0.000563	-4.39	solute carrier family 37 member 4
SLC38A1	0.0263	-3.11	solute carrier family 38 member 1
SLC38A7	0.0112	-3.44	solute carrier family 38 member 7
SLC46A2	0.038	-2.95	solute carrier family 46 member 2
SLIRP	0.0178	-3.27	SRA stem-loop interacting RNA binding protein
SLN	0.0218	-3.18	sarcolipin
SMIM20	2.91e-06	-5.7	small integral membrane protein 20
SMIM26	0.0348	-2.99	small integral membrane protein 26
SMIM2-AS1	0.0122	-3.41	SMIM2 antisense RNA 1
SMTNL2	0.000168	-4.72	smoothelin like 2
SMUG1	0.00764	-3.58	single-strand-selective monofunctional uracil-DNA glycosylase 1
SNF8	0.00318	-3.87	SNF8 subunit of ESCRT-II
SNHG16	0.0201	-3.22	small nucleolar RNA host gene 16
SNRPD2	0.0165	-3.3	small nuclear ribonucleoprotein D2 polypeptide
SNTA1	1.5e-05	-5.33	syntrophin alpha 1
SP3P	0.00931	-3.51	Sp3 transcription factor pseudogene
SPAG7	0.025	-3.13	sperm associated antigen 7
SRP14	0.0477	-2.85	signal recognition particle 14
SSNA1	0.0144	-3.35	SS nuclear autoantigen 1
ST3GAL5	0.000408	-4.48	ST3 beta-galactoside alpha-2,3-sialyltransferase 5
ST6GALNAC2	0.00799	-3.56	ST6 N-acetylgalactosaminide alpha-2,6-sialyltransferase 2
STIMATE	0.0134	-3.38	STIM activating enhancer
STK25	0.000194	-4.68	serine/threonine kinase 25
STK40	0.00387	-3.8	serine/threonine kinase 40
STMP1	0.0208	-3.2	short transmembrane mitochondrial protein 1
STRADB	1.36e-05	-5.35	STE20 related adaptor beta
STUB1	0.0273	-3.1	STIP1 homology and U-box containing protein 1
SUGCT	0.00232	-3.97	succinyl-CoA:glutarate-CoA transferase
SULT2B1	0.00414	-3.78	sulfotransferase family 2B member 1
SUSD3	0.0115	-3.43	sushi domain containing 3
TACC3	0.00402	-3.79	transforming acidic coiled-coil containing protein 3
TACO1	0.00154	-4.09	translational activator of cytochrome c oxidase I
TAFAZZIN	8.78e-05	-4.89	tafazzin, phospholipid-lysophospholipid transacylase
TATDN3	0.00501	-3.72	TatD DNase domain containing 3
TBC1D9B	0.0377	-2.96	TBC1 domain family member 9B
TCF15	0.044	-2.89	transcription factor 15
TEX264	0.000335	-4.53	testis expressed 264, ER-phagy receptor
TFAP4	0.0419	-2.91	transcription factor AP-4
THAP4	0.00776	-3.57	THAP domain containing 4
THAP8	0.048	-2.85	THAP domain containing 8
THEM6	0.0172	-3.28	thioesterase superfamily member 6
THTPA	0.0106	-3.46	thiamine triphosphatase
TIGAR	0.00275	-3.92	TP53 induced glycolysis regulatory phosphatase
TIMM10	0.04	-2.93	translocase of inner mitochondrial membrane 10
TIMM21	0.000671	-4.34	translocase of inner mitochondrial membrane 21
TIMM23	0.00144	-4.12	translocase of inner mitochondrial membrane 23
TIMM8B	0.00201	-4.01	translocase of inner mitochondrial membrane 8 homolog B
TIMMDC1	0.012	-3.42	translocase of inner mitochondrial membrane domain containing 1
TLCD3B	0.0454	-2.88	TLC domain containing 3B
TLE5	0.00152	-4.1	TLE family member 5, transcriptional modulator
TMED1	0.00836	-3.55	transmembrane p24 trafficking protein 1
TMEM109	0.00933	-3.51	transmembrane protein 109
TMEM11	0.00161	-4.08	transmembrane protein 11
TMEM141	0.00753	-3.59	transmembrane protein 141
TMEM147	0.00198	-4.01	transmembrane protein 147
TMEM151A	0.0471	-2.86	transmembrane protein 151A
TMEM251	0.0197	-3.23	transmembrane protein 251
TMEM266	0.0358	-2.98	transmembrane protein 266
TMEM38A	0.00791	-3.57	transmembrane protein 38A
TMEM59L	0.0376	-2.96	transmembrane protein 59 like
TMEM9	0.00432	-3.77	transmembrane protein 9
TMOD4	0.0426	-2.9	tropomodulin 4
TMTC4	0.00189	-4.03	transmembrane O-mannosyltransferase targeting cadherins 4
TNF	0.0281	-3.08	tumor necrosis factor
TNNI2	0.0172	-3.28	troponin I2, fast skeletal type
TNNT3	0.0073	-3.6	troponin T3, fast skeletal type
TOGARAM2	0.00293	-3.89	TOG array regulator of axonemal microtubules 2
TOMM40	0.00771	-3.58	translocase of outer mitochondrial membrane 40
TOMM40L	0.000563	-4.39	translocase of outer mitochondrial membrane 40 like
TOMM5	0.0115	-3.43	translocase of outer mitochondrial membrane 5
TP53TG1	0.0322	-3.03	TP53 target 1
TRAF2	0.0282	-3.08	TNF receptor associated factor 2
TRAF3IP2-AS1	0.0405	-2.93	TRAF3IP2 antisense RNA 1
TRAPPC5	0.0364	-2.97	trafficking protein particle complex subunit 5
TRIM41	0.0017	-4.06	tripartite motif containing 41
TRIM51	0.000966	-4.23	tripartite motif-containing 51
TRIM73	0.0128	-3.4	tripartite motif containing 73
TRMT10C	0.0331	-3.01	tRNA methyltransferase 10C, mitochondrial RNase P subunit
TRPT1	9.79e-07	-5.94	tRNA phosphotransferase 1
TSLP	0.0145	-3.34	thymic stromal lymphopoietin
TUBA8	0.000679	-4.34	tubulin alpha 8
TUBB4B	0.0277	-3.09	tubulin beta 4B class IVb
TUBG1	0.00331	-3.85	tubulin gamma 1
TUSC1	0.0266	-3.11	tumor suppressor candidate 1
TUSC2	0.0081	-3.56	tumor suppressor 2, mitochondrial calcium regulator
UBALD2	4.64e-08	-6.51	UBA like domain containing 2
UBE2D4	0.004	-3.79	ubiquitin conjugating enzyme E2 D4 (putative)
UBL4A	0.00178	-4.05	ubiquitin like 4A
UCHL3	0.00247	-3.95	ubiquitin C-terminal hydrolase L3
UQCC2	0.00807	-3.56	ubiquinol-cytochrome c reductase complex assembly factor 2
UQCC3	0.00181	-4.04	ubiquinol-cytochrome c reductase complex assembly factor 3
UQCR10	5.55e-05	-5.01	ubiquinol-cytochrome c reductase, complex III subunit X
UQCR11	0.0245	-3.14	ubiquinol-cytochrome c reductase, complex III subunit XI
UQCRC1	0.0465	-2.86	ubiquinol-cytochrome c reductase core protein 1
UQCRFS1	1.31e-06	-5.88	ubiquinol-cytochrome c reductase, Rieske iron-sulfur polypeptide 1
UQCRH	0.0253	-3.13	ubiquinol-cytochrome c reductase hinge protein
UQCRQ	0.00169	-4.07	ubiquinol-cytochrome c reductase complex III subunit VII
USE1	0.000304	-4.56	unconventional SNARE in the ER 1
USHBP1	0.0218	-3.18	USH1 protein network component harmonin binding protein 1
VDAC2	0.00415	-3.78	voltage dependent anion channel 2
VEGFB	0.026	-3.12	vascular endothelial growth factor B
VPS37B	0.00283	-3.9	VPS37B subunit of ESCRT-I
WASHC3	0.00944	-3.5	WASH complex subunit 3
WDR45	0.00796	-3.56	WD repeat domain 45
WIPI1	0.00795	-3.56	WD repeat domain, phosphoinositide interacting 1
YKT6	0.00216	-3.99	YKT6 v-SNARE homolog
ZBTB32	0.0281	-3.08	zinc finger and BTB domain containing 32
ZBTB8OS	0.0155	-3.32	zinc finger and BTB domain containing 8 opposite strand
ZDHHC16	0.000944	-4.24	zinc finger DHHC-type palmitoyltransferase 16
ZDHHC19	0.00269	-3.92	zinc finger DHHC-type palmitoyltransferase 19
ZHX3	0.00131	-4.15	zinc fingers and homeoboxes 3
ZMAT5	0.00304	-3.88	zinc finger matrin-type 5
ZNF174	0.00447	-3.76	zinc finger protein 174
ZNF32	1.76e-05	-5.29	zinc finger protein 32
ZNF358	0.049	-2.84	zinc finger protein 358
ZNF747	0.0184	-3.25	zinc finger protein 747
ZNF76	3.25e-06	-5.67	zinc finger protein 76
ZNF839	0.0341	-3	zinc finger protein 839
ZSWIM4	0.0157	-3.31	zinc finger SWIM-type containing 4
