# Supplementary material for: Aberrant mitochondrial homeostasis at the crossroad of musculoskeletal ageing and non-small cell lung cancer
Source: PLoS One. 2022 Sep 6;17(9):e0273766. doi: 10.1371/journal.pone.0273766 (PMC9447904; doi:10.1371/journal.pone.0273766)
Supplement: S3 Table — (XLSX) [file pone.0273766.s003.xlsx]

## Sheet: S3 Table
Gene ID	P-value	Z-score	Gene name
Upregulated
A1BG	0.0274	2.78	alpha-1-B glycoprotein
AACS	0.0495	2.43	acetoacetyl-CoA synthetase
AAGAB	0.049	2.43	alpha and gamma adaptin binding protein
AAMP	0.00964	3.32	angio associated migratory cell protein
AARS1	0.0364	2.61	alanyl-tRNA synthetase 1
AARSD1	0.0211	2.93	alanyl-tRNA synthetase domain containing 1
AATF	0.035	2.64	apoptosis antagonizing transcription factor
ABCA12	0.017	3.04	ATP binding cassette subfamily A member 12
ABCA17P	0.0172	3.03	ATP binding cassette subfamily A member 17, pseudogene
ABCA4	0.0392	2.57	ATP binding cassette subfamily A member 4
ABCB6	0.0309	2.71	ATP binding cassette subfamily B member 6 (Langereis blood group)
ABCB7	0.0192	2.97	ATP binding cassette subfamily B member 7
ABCB8	0.00954	3.33	ATP binding cassette subfamily B member 8
ABCB9	0.0283	2.76	ATP binding cassette subfamily B member 9
ABCC2	0.0357	2.63	ATP binding cassette subfamily C member 2
ABCD1	0.0247	2.84	ATP binding cassette subfamily D member 1
ABCE1	0.0453	2.48	ATP binding cassette subfamily E member 1
ABCF1	0.017	3.03	ATP binding cassette subfamily F member 1
ABHD14A-ACY1	9.89e-06	5.35	ABHD14A-ACY1 readthrough
ABHD17C	0.00354	3.73	abhydrolase domain containing 17C, depalmitoylase
ABITRAM	0.0435	2.51	actin binding transcription modulator
ABRACL	0.0113	3.24	ABRA C-terminal like
ABT1	0.0244	2.85	activator of basal transcription 1
ACACA	1.12e-05	5.32	acetyl-CoA carboxylase alpha
ACAD8	0.045	2.49	acyl-CoA dehydrogenase family member 8
ACAP3	0.019	2.98	ArfGAP with coiled-coil, ankyrin repeat and PH domains 3
ACBD5	0.0454	2.48	acyl-CoA binding domain containing 5
ACBD6	0.00512	3.58	acyl-CoA binding domain containing 6
ACE2	1.74e-06	5.74	angiotensin converting enzyme 2
ACHE	0.000133	4.74	acetylcholinesterase (Cartwright blood group)
ACLY	0.0428	2.52	ATP citrate lyase
ACOT11	0.00595	3.52	acyl-CoA thioesterase 11
ACOT13	0.0275	2.78	acyl-CoA thioesterase 13
ACOT8	0.0249	2.83	acyl-CoA thioesterase 8
ACP2	0.0444	2.5	acid phosphatase 2, lysosomal
ACP4	0.0261	2.81	acid phosphatase 4
ACP6	0.0119	3.22	acid phosphatase 6, lysophosphatidic
ACTL6A	0.0229	2.88	actin like 6A
ACTR3C	0.000831	4.22	actin related protein 3C
ACVR1	0.0133	3.16	activin A receptor type 1
ACVR1C	0.0206	2.94	activin A receptor type 1C
ADAM12	0.012	3.21	ADAM metallopeptidase domain 12
ADAM28	0.0212	2.92	ADAM metallopeptidase domain 28
ADAMDEC1	1.29e-06	5.82	ADAM like decysin 1
ADAR	0.0491	2.43	adenosine deaminase RNA specific
ADAT1	0.00844	3.38	adenosine deaminase tRNA specific 1
ADCK1	0.0143	3.13	aarF domain containing kinase 1
ADGRB1	0.0339	2.65	adhesion G protein-coupled receptor B1
ADGRB2	0.0392	2.57	adhesion G protein-coupled receptor B2
ADGRG1	0.0244	2.85	adhesion G protein-coupled receptor G1
ADGRG5	0.05	2.42	adhesion G protein-coupled receptor G5
ADK	0.000942	4.18	adenosine kinase
ADORA2B	0.00107	4.14	adenosine A2b receptor
ADORA3	0.0209	2.93	adenosine A3 receptor
ADPRS	0.0458	2.48	ADP-ribosylserine hydrolase
ADSL	0.0398	2.56	adenylosuccinate lyase
ADSS2	0.0311	2.7	adenylosuccinate synthase 2
AFAP1-AS1	0.00246	3.87	AFAP1 antisense RNA 1
AFTPH	0.000314	4.5	aftiphilin
AGA	4.35e-09	6.84	aspartylglucosaminidase
AGK	0.0338	2.66	acylglycerol kinase
AGL	0.009	3.35	amylo-alpha-1, 6-glucosidase, 4-alpha-glucanotransferase
AGPS	0.0212	2.93	alkylglycerone phosphate synthase
AGR2	0.00113	4.12	anterior gradient 2, protein disulphide isomerase family member
AGT	0.000443	4.4	angiotensinogen
AHCTF1	0.029	2.75	AT-hook containing transcription factor 1
AHCY	0.017	3.04	adenosylhomocysteinase
AHSA1	0.0322	2.68	activator of HSP90 ATPase activity 1
AIFM1	0.0093	3.34	apoptosis inducing factor mitochondria associated 1
AIFM2	1.29e-06	5.82	apoptosis inducing factor mitochondria associated 2
AIM2	0.000128	4.76	absent in melanoma 2
AIMP2	0.0122	3.21	aminoacyl tRNA synthetase complex interacting multifunctional protein 2
AK4	0.000292	4.53	adenylate kinase 4
AKIP1	0.0313	2.71	A-kinase interacting protein 1
AKR1A1	0.0383	2.58	aldo-keto reductase family 1 member A1
AKR1B10	4.61e-07	6.06	aldo-keto reductase family 1 member B10
AKR1E2	0.0407	2.55	aldo-keto reductase family 1 member E2
AKR7A2	0.0481	2.44	aldo-keto reductase family 7 member A2
AKR7A3	0.0129	3.18	aldo-keto reductase family 7 member A3
ALAD	0.0319	2.69	aminolevulinate dehydratase
ALDH18A1	0.0186	2.99	aldehyde dehydrogenase 18 family member A1
ALDH1L1	0.0154	3.09	aldehyde dehydrogenase 1 family member L1
ALDH3A1	0.0283	2.76	aldehyde dehydrogenase 3 family member A1
ALDH3B2	0.0146	3.12	aldehyde dehydrogenase 3 family member B2
ALDOA	0.00743	3.43	aldolase, fructose-bisphosphate A
ALG1	0.0335	2.66	ALG1 chitobiosyldiphosphodolichol beta-mannosyltransferase
ALG10	0.0169	3.04	ALG10 alpha-1,2-glucosyltransferase
ALG3	0.0154	3.09	ALG3 alpha-1,3- mannosyltransferase
ALG6	0.0253	2.82	ALG6 alpha-1,3-glucosyltransferase
ALG8	0.0308	2.71	ALG8 alpha-1,3-glucosyltransferase
ALKBH1	0.0177	3.02	alkB homolog 1, histone H2A dioxygenase
ALOX12P2	0.0331	2.67	arachidonate 12-lipoxygenase pseudogene 2
ALPK2	0.0308	2.71	alpha kinase 2
AMACR	3.3e-05	5.08	alpha-methylacyl-CoA racemase
AMBP	0.0103	3.28	alpha-1-microglobulin/bikunin precursor
AMMECR1	0.0464	2.47	AMMECR nuclear protein 1
AMPD3	0.0154	3.09	adenosine monophosphate deaminase 3
AMZ2	0.0346	2.64	archaelysin family metallopeptidase 2
ANGPTL4	0.0313	2.7	angiopoietin like 4
ANKEF1	0.00701	3.46	ankyrin repeat and EF-hand domain containing 1
ANKIB1	0.0265	2.8	ankyrin repeat and IBR domain containing 1
ANKRD16	0.0439	2.5	ankyrin repeat domain 16
ANKRD17	0.0317	2.69	ankyrin repeat domain 17
ANKRD22	0.000157	4.7	ankyrin repeat domain 22
ANKRD36BP2	0.045	2.49	ankyrin repeat domain 36B pseudogene 2
ANKRD46	0.0177	3.02	ankyrin repeat domain 46
ANKRD52	0.0148	3.11	ankyrin repeat domain 52
ANLN	1.02e-06	5.88	anillin actin binding protein
ANP32A	0.0331	2.67	acidic nuclear phosphoprotein 32 family member A
ANP32E	0.0182	3	acidic nuclear phosphoprotein 32 family member E
ANTKMT	0.0366	2.61	adenine nucleotide translocase lysine methyltransferase
ANXA2	0.0172	3.03	annexin A2
ANXA7	0.0222	2.9	annexin A7
AOC1	0.000182	4.66	amine oxidase copper containing 1
AP1M2	0.0149	3.11	adaptor related protein complex 1 subunit mu 2
AP1S1	0.0175	3.02	adaptor related protein complex 1 subunit sigma 1
AP2B1	0.000163	4.69	adaptor related protein complex 2 subunit beta 1
AP2S1	0.037	2.61	adaptor related protein complex 2 subunit sigma 1
AP3S1	0.0454	2.48	adaptor related protein complex 3 subunit sigma 1
APH1A	0.0217	2.91	aph-1 homolog A, gamma-secretase subunit
APLP1	0.0217	2.91	amyloid beta precursor like protein 1
APMAP	0.0101	3.29	adipocyte plasma membrane associated protein
APOBEC3B	0.00595	3.52	apolipoprotein B mRNA editing enzyme catalytic subunit 3B
APOL6	0.00771	3.41	apolipoprotein L6
APOO	0.0252	2.83	apolipoprotein O
APOOL	0.009	3.35	apolipoprotein O like
APRT	0.0037	3.71	adenine phosphoribosyltransferase
AQP5	0.0257	2.82	aquaporin 5
ARCN1	0.0282	2.76	archain 1
ARF4	0.000275	4.54	ADP ribosylation factor 4
ARF6	0.00748	3.43	ADP ribosylation factor 6
ARFGAP3	0.00474	3.62	ADP ribosylation factor GTPase activating protein 3
ARFGEF1	0.0348	2.64	ADP ribosylation factor guanine nucleotide exchange factor 1
ARG2	0.00308	3.78	arginase 2
ARHGAP12	0.0308	2.71	Rho GTPase activating protein 12
ARHGAP32	0.014	3.14	Rho GTPase activating protein 32
ARHGAP33	0.0447	2.49	Rho GTPase activating protein 33
ARHGAP39	0.0463	2.47	Rho GTPase activating protein 39
ARHGEF16	0.0445	2.49	Rho guanine nucleotide exchange factor 16
ARHGEF19	0.00608	3.52	Rho guanine nucleotide exchange factor 19
ARHGEF5	0.00235	3.88	Rho guanine nucleotide exchange factor 5
ARID3A	0.0282	2.76	AT-rich interaction domain 3A
ARL1	0.00333	3.76	ADP ribosylation factor like GTPase 1
ARL14	0.000148	4.72	ADP ribosylation factor like GTPase 14
ARL6IP1	0.00304	3.79	ADP ribosylation factor like GTPase 6 interacting protein 1
ARMC10	0.0138	3.15	armadillo repeat containing 10
ARNTL2	0.0016	4.01	aryl hydrocarbon receptor nuclear translocator like 2
ARPC4	0.0284	2.76	actin related protein 2/3 complex subunit 4
ARPP19	0.0257	2.82	cAMP regulated phosphoprotein 19
ARSL	4.9e-06	5.52	arylsulfatase L
ARV1	0.0158	3.08	ARV1 homolog, fatty acid homeostasis modulator
ASB13	0.0323	2.68	ankyrin repeat and SOCS box containing 13
ASB7	0.0181	3	ankyrin repeat and SOCS box containing 7
ASCC1	0.0417	2.53	activating signal cointegrator 1 complex subunit 1
ASCC2	0.00566	3.54	activating signal cointegrator 1 complex subunit 2
ASCC3	0.00447	3.64	activating signal cointegrator 1 complex subunit 3
ASCL2	0.0188	2.98	achaete-scute family bHLH transcription factor 2
ASF1B	0.00963	3.32	anti-silencing function 1B histone chaperone
ASIC1	0.0192	2.97	acid sensing ion channel subunit 1
ASPH	0.0322	2.68	aspartate beta-hydroxylase
ASPHD2	0.0185	2.99	aspartate beta-hydroxylase domain containing 2
ASPM	0.00324	3.76	assembly factor for spindle microtubules
ASS1	0.00269	3.83	argininosuccinate synthase 1
ATAD2	0.0186	2.99	ATPase family AAA domain containing 2
ATF1	0.033	2.67	activating transcription factor 1
ATL2	0.00109	4.13	atlastin GTPase 2
ATP10B	0.0159	3.07	ATPase phospholipid transporting 10B (putative)
ATP13A3	0.0421	2.53	ATPase 13A3
ATP1B1	0.00276	3.82	ATPase Na+/K+ transporting subunit beta 1
ATP5ME	0.0414	2.54	ATP synthase membrane subunit e
ATP6V0A4	2.33e-06	5.68	ATPase H+ transporting V0 subunit a4
ATP6V1C1	0.0475	2.45	ATPase H+ transporting V1 subunit C1
ATP6V1C2	0.0222	2.9	ATPase H+ transporting V1 subunit C2
ATP6V1E2	0.00282	3.82	ATPase H+ transporting V1 subunit E2
ATP8B1	0.00118	4.1	ATPase phospholipid transporting 8B1
ATPSCKMT	0.0159	3.07	ATP synthase c subunit lysine N-methyltransferase
ATR	0.0412	2.54	ATR serine/threonine kinase
ATRAID	0.0228	2.88	all-trans retinoic acid induced differentiation factor
AVEN	0.0267	2.8	apoptosis and caspase activation inhibitor
AVL9	0.0333	2.67	AVL9 cell migration associated
AVPR1B	0.0239	2.86	arginine vasopressin receptor 1B
AZIN1	0.00961	3.32	antizyme inhibitor 1
AZIN2	0.0125	3.2	antizyme inhibitor 2
B3GAT1-DT	0.00769	3.42	B3GAT1 divergent transcript
B3GNT3	0.0233	2.87	UDP-GlcNAc:betaGal beta-1,3-N-acetylglucosaminyltransferase 3
B3GNT6	0.029	2.74	UDP-GlcNAc:betaGal beta-1,3-N-acetylglucosaminyltransferase 6
B4GALT3	0.0179	3.01	beta-1,4-galactosyltransferase 3
B4GALT7	0.0385	2.58	beta-1,4-galactosyltransferase 7
BABAM2	0.0162	3.06	BRISC and BRCA1 A complex member 2
BAIAP2L1	0.00773	3.41	BAR/IMD domain containing adaptor protein 2 like 1
BAK1	0.0135	3.16	BCL2 antagonist/killer 1
BANF1	0.0469	2.46	BAF nuclear assembly factor 1
BANP	0.0114	3.24	BTG3 associated nuclear protein
BARD1	0.00235	3.88	BRCA1 associated RING domain 1
BARX1	0.0376	2.6	BARX homeobox 1
BBC3	0.0239	2.86	BCL2 binding component 3
BBOX1	0.00999	3.3	gamma-butyrobetaine hydroxylase 1
BCAP31	0.0118	3.22	B cell receptor associated protein 31
BCAS1	9.17e-05	4.84	brain enriched myelin associated protein 1
BCAT1	1.89e-05	5.21	branched chain amino acid transaminase 1
BCDIN3D	0.00447	3.64	BCDIN3 domain containing RNA methyltransferase
BCKDHB	8.67e-05	4.85	branched chain keto acid dehydrogenase E1 subunit beta
BCKDK	0.0386	2.58	branched chain keto acid dehydrogenase kinase
BCL11A	0.00517	3.58	BAF chromatin remodeling complex subunit BCL11A
BCL2L14	0.0331	2.67	BCL2 like 14
BCL2L15	9.74e-05	4.82	BCL2 like 15
BDH1	0.0163	3.06	3-hydroxybutyrate dehydrogenase 1
BEAN1	0.00517	3.58	brain expressed associated with NEDD4 1
BEND3	0.0308	2.71	BEN domain containing 3
BET1	0.00598	3.52	Bet1 golgi vesicular membrane trafficking protein
BGLAP	0.018	3.01	bone gamma-carboxyglutamate protein
BICDL1	0.0358	2.62	BICD family like cargo adaptor 1
BICDL2	0.0492	2.43	BICD family like cargo adaptor 2
BIK	0.0005	4.37	BCL2 interacting killer
BIRC5	0.0101	3.55	baculoviral IAP repeat containing 5
BIRC6	0.007	3.46	baculoviral IAP repeat containing 6
BLM	0.0497	2.43	BLM RecQ like helicase
BLNK	0.0111	3.25	B cell linker
BLOC1S4	0.00984	3.31	biogenesis of lysosomal organelles complex 1 subunit 4
BLOC1S5-TXNDC5	0.0308	2.71	BLOC1S5-TXNDC5 readthrough (NMD candidate)
BMP1	0.0438	2.5	bone morphogenetic protein 1
BMS1	0.0431	2.51	BMS1 ribosome biogenesis factor
BMT2	0.000323	4.49	base methyltransferase of 25S rRNA 2 homolog
BNIP1	0.0225	2.89	BCL2 interacting protein 1
BNIP3	0.0296	2.73	BCL2 interacting protein 3
BOD1	0.0283	2.76	biorientation of chromosomes in cell division 1
BOLA2	0.0157	3.08	bolA family member 2
BOP1	0.0216	2.92	BOP1 ribosomal biogenesis factor
BORA	0.032	2.69	BORA aurora kinase A activator
BPGM	0.00108	4.13	bisphosphoglycerate mutase
BPIFA1	1.09e-06	5.86	BPI fold containing family A member 1
BPTF	0.0321	2.69	bromodomain PHD finger transcription factor
BRAF	0.0168	3.04	B-Raf proto-oncogene, serine/threonine kinase
BRCC3	0.0185	3	BRCA1/BRCA2-containing complex subunit 3
BRI3BP	0.00752	3.43	BRI3 binding protein
BRMS1	0.0382	2.59	BRMS1 transcriptional repressor and anoikis regulator
BRMS1L	0.000199	4.63	BRMS1 like transcriptional repressor
BROX	0.0154	3.09	BRO1 domain and CAAX motif containing
BRPF3	0.0451	2.48	bromodomain and PHD finger containing 3
BTBD10	0.024	2.86	BTB domain containing 10
BTBD11	0.000148	4.72	BTB domain containing 11
BTBD6	0.000867	4.21	BTB domain containing 6
BTG3	5.05e-05	4.98	BTG anti-proliferation factor 3
BUB1	0.0106	3.27	BUB1 mitotic checkpoint serine/threonine kinase
BUD23	0.0363	2.62	BUD23 rRNA methyltransferase and ribosome maturation factor
BUD31	0.0421	2.53	BUD31 homolog
BZW2	0.023	2.88	basic leucine zipper and W2 domains 2
C10orf99	0.0314	2.7	chromosome 10 open reading frame 99
C11orf24	0.0244	2.85	chromosome 11 open reading frame 24
C11orf80	0.0497	2.43	chromosome 11 open reading frame 80
C11orf86	0.0361	2.62	chromosome 11 open reading frame 86
C12orf29	0.00642	3.5	chromosome 12 open reading frame 29
C12orf56	0.00318	3.77	chromosome 12 open reading frame 56
C14orf119	8.67e-05	4.86	chromosome 14 open reading frame 119
C15orf48	0.000212	4.61	chromosome 15 open reading frame 48
C16orf74	0.044	2.5	chromosome 16 open reading frame 74
C16orf87	0.0398	2.56	chromosome 16 open reading frame 87
C16orf91	0.0299	2.73	chromosome 16 open reading frame 91
C16orf95	0.0429	2.52	chromosome 16 open reading frame 95
C17orf100	0.0411	2.54	chromosome 17 open reading frame 100
C17orf58	0.0467	2.46	chromosome 17 open reading frame 58
C17orf75	0.0466	2.46	chromosome 17 open reading frame 75
C1GALT1	0.0303	2.72	core 1 synthase, glycoprotein-N-acetylgalactosamine 3-beta-galactosyltransferase 1
C1orf109	0.0396	2.56	chromosome 1 open reading frame 109
C1orf112	0.0198	2.96	chromosome 1 open reading frame 112
C1orf122	0.0195	2.97	chromosome 1 open reading frame 122
C1orf131	0.023	2.88	chromosome 1 open reading frame 131
C1orf226	0.00284	3.81	chromosome 1 open reading frame 226
C1orf35	0.0439	2.5	chromosome 1 open reading frame 35
C1orf43	0.0122	3.21	chromosome 1 open reading frame 43
C1orf50	0.046	2.47	chromosome 1 open reading frame 50
C1orf53	0.0238	2.86	chromosome 1 open reading frame 53
C1orf56	0.00961	3.32	chromosome 1 open reading frame 56
C1orf74	0.0221	2.9	chromosome 1 open reading frame 74
C1QBP	0.0395	2.56	complement C1q binding protein
C1QL1	0.03	2.72	complement C1q like 1
C1QTNF12	0.00093	4.19	C1q and TNF related 12
C1QTNF6	0.0294	2.74	C1q and TNF related 6
C2CD3	0.0445	2.49	C2 domain containing 3 centriole elongation regulator
C2CD4A	0.000676	4.28	C2 calcium dependent domain containing 4A
C3orf14	0.00499	3.6	chromosome 3 open reading frame 14
C3orf80	0.00343	3.74	chromosome 3 open reading frame 80
C4BPB	0.00369	3.71	complement component 4 binding protein beta
C4orf46	0.0125	3.2	chromosome 4 open reading frame 46
C4orf48	0.0106	3.27	chromosome 4 open reading frame 48
C5orf15	0.0169	3.04	chromosome 5 open reading frame 15
C5orf22	0.0351	2.63	chromosome 5 open reading frame 22
C5orf34	0.0337	2.66	chromosome 5 open reading frame 34
C5orf46	0.0249	2.83	chromosome 5 open reading frame 46
C6orf141	0.0126	3.19	chromosome 6 open reading frame 141
C6orf47	0.0471	2.46	chromosome 6 open reading frame 47
C8orf33	0.00349	3.74	chromosome 8 open reading frame 33
C8orf76	0.0101	3.29	chromosome 8 open reading frame 76
CA5B	0.0393	2.57	carbonic anhydrase 5B
CA6	0.0492	2.43	carbonic anhydrase 6
CA9	0.0252	2.83	carbonic anhydrase 9
CABYR	0.0157	3.08	calcium binding tyrosine phosphorylation regulated
CACNG6	0.0106	3.27	calcium voltage-gated channel auxiliary subunit gamma 6
CALML5	0.00649	3.49	calmodulin like 5
CALR	0.0154	3.09	calreticulin
CALU	0.00111	4.13	calumenin
CAMK1D	0.00506	3.59	calcium/calmodulin dependent protein kinase ID
CAMSAP2	0.0186	2.99	calmodulin regulated spectrin associated protein family member 2
CAMSAP3	0.0396	2.56	calmodulin regulated spectrin associated protein family member 3
CANT1	0.0167	3.04	calcium activated nucleotidase 1
CAPN12	0.0258	2.81	calpain 12
CARNMT1	0.0392	2.57	carnosine N-methyltransferase 1
CASC15	0.016	3.07	cancer susceptibility 15
CASP3	0.0316	2.7	caspase 3
CATSPERB	0.0152	3.1	cation channel sperm associated auxiliary subunit beta
CBFB	0.0096	3.32	core-binding factor subunit beta
CBLC	0.00424	3.66	Cbl proto-oncogene C
CBR1	0.0208	2.93	carbonyl reductase 1
CBR3	0.000977	4.17	carbonyl reductase 3
CBX2	0.0448	2.49	chromobox 2
CBX5	0.0321	2.69	chromobox 5
CCDC117	0.0166	3.05	coiled-coil domain containing 117
CCDC137	0.0192	2.97	coiled-coil domain containing 137
CCDC142	0.0282	2.76	coiled-coil domain containing 142
CCDC163	0.00584	3.53	coiled-coil domain containing 163
CCDC167	0.019	2.98	coiled-coil domain containing 167
CCDC169-SOHLH2	0.0189	2.98	CCDC169-SOHLH2 readthrough
CCDC24	0.0442	2.5	coiled-coil domain containing 24
CCDC34	0.0451	2.49	coiled-coil domain containing 34
CCDC43	0.03	2.72	coiled-coil domain containing 43
CCDC47	0.0495	2.43	coiled-coil domain containing 47
CCDC51	0.0222	2.9	coiled-coil domain containing 51
CCDC6	0.000958	4.18	coiled-coil domain containing 6
CCDC86	0.0367	2.61	coiled-coil domain containing 86
CCDC9	0.047	2.46	coiled-coil domain containing 9
CCL19	0.0242	2.85	C-C motif chemokine ligand 19
CCL22	0.0244	2.85	C-C motif chemokine ligand 22
CCL7	0.0393	2.57	C-C motif chemokine ligand 7
CCM2	0.00394	3.69	CCM2 scaffold protein
CCN4	0.04	2.55	cellular communication network factor 4
CCNA2	0.000719	4.26	cyclin A2
CCNB1	0.000189	4.65	cyclin B1
CCNB2	0.0308	2.71	cyclin B2
CCNE1	0.0442	2.5	cyclin E1
CCNE2	0.0103	3.29	cyclin E2
CCNO	0.0335	2.66	cyclin O
CCNP	0.0376	2.6	cyclin P
CCNQ	0.0309	2.71	cyclin Q
CCS	0.0458	2.47	copper chaperone for superoxide dismutase
CCT3	0.0433	2.51	chaperonin containing TCP1 subunit 3
CCT5	0.000131	4.75	chaperonin containing TCP1 subunit 5
CCT6A	0.0418	2.53	chaperonin containing TCP1 subunit 6A
CD164	0.0391	2.57	CD164 molecule
CD177	0.0229	2.88	CD177 molecule
CD180	0.0331	2.67	CD180 molecule
CD19	0.0215	2.92	CD19 molecule
CD1A	6.52e-06	5.45	CD1a molecule
CD207	0.00564	3.54	CD207 molecule
CD27	5.15e-05	4.97	CD27 molecule
CD276	0.0492	2.43	CD276 molecule
CD2AP	0.0492	2.43	CD2 associated protein
CD38	0.000719	4.26	CD38 molecule
CD46	0.00161	4.01	CD46 molecule
CD79A	0.000938	4.18	CD79a molecule
CDC20	0.00113	4.12	cell division cycle 20
CDC23	0.0113	3.24	cell division cycle 23
CDC25C	0.0467	2.46	cell division cycle 25C
CDC45	0.00673	3.48	cell division cycle 45
CDC6	0.000449	4.4	cell division cycle 6
CDC7	0.0267	2.79	cell division cycle 7
CDCA2	0.0475	2.45	cell division cycle associated 2
CDCA3	0.0129	3.18	cell division cycle associated 3
CDCA4	0.0437	2.5	cell division cycle associated 4
CDCA5	0.0116	3.23	cell division cycle associated 5
CDCA7	0.000245	4.57	cell division cycle associated 7
CDCA7L	0.00111	4.13	cell division cycle associated 7 like
CDCA8	0.0166	3.05	cell division cycle associated 8
CDCP1	0.000683	4.28	CUB domain containing protein 1
CDH1	0.000312	4.51	cadherin 1
CDH15	0.0406	2.55	cadherin 15
CDH17	0.00141	4.05	cadherin 17
CDH3	9.43e-07	5.9	cadherin 3
CDK1	0.0437	2.5	cyclin dependent kinase 1
CDK12	0.0366	2.61	cyclin dependent kinase 12
CDK16	0.00411	3.67	cyclin dependent kinase 16
CDK2AP2	0.0143	3.13	cyclin dependent kinase 2 associated protein 2
CDK5	0.0131	3.17	cyclin dependent kinase 5
CDK7	0.00272	3.83	cyclin dependent kinase 7
CDKN2A	0.0138	3.15	cyclin dependent kinase inhibitor 2A
CDKN3	0.00151	4.03	cyclin dependent kinase inhibitor 3
CDYL	0.0271	2.79	chromodomain Y like
CEACAM1	0.0227	2.89	CEA cell adhesion molecule 1
CEBPE	0.0361	2.62	CCAAT enhancer binding protein epsilon
CEBPG	0.0272	2.78	CCAAT enhancer binding protein gamma
CEBPZOS	0.0116	3.23	CEBPZ opposite strand
CEL	0.0294	2.74	carboxyl ester lipase
CELF4	0.046	2.47	CUGBP Elav-like family member 4
CELSR2	0.0246	2.84	cadherin EGF LAG seven-pass G-type receptor 2
CELSR3	0.0498	2.42	cadherin EGF LAG seven-pass G-type receptor 3
CEMIP	0.0275	2.78	cell migration inducing hyaluronidase 1
CENPA	0.00364	3.72	centromere protein A
CENPBD1P	0.0303	2.72	CENPB DNA-binding domain containing 1, pseudogene
CENPE	0.0145	3.12	centromere protein E
CENPF	0.0194	2.97	centromere protein F
CENPH	0.0283	2.76	centromere protein H
CENPI	0.0327	2.68	centromere protein I
CENPK	0.02	2.95	centromere protein K
CENPL	0.0489	2.44	centromere protein L
CENPM	0.00708	3.46	centromere protein M
CENPO	0.0375	2.6	centromere protein O
CENPQ	0.034	2.65	centromere protein Q
CENPS	0.00671	3.48	centromere protein S
CENPU	0.018	3.01	centromere protein U
CENPW	0.00369	3.71	centromere protein W
CENPX	0.0277	2.77	centromere protein X
CEP170B	0.00368	3.72	centrosomal protein 170B
CEP20	0.0446	2.49	centrosomal protein 20
CEP350	0.0385	2.58	centrosomal protein 350
CEP55	0.000683	4.28	centrosomal protein 55
CEP76	0.0238	2.86	centrosomal protein 76
CERCAM	0.0234	2.87	cerebral endothelial cell adhesion molecule
CERS6	0.0345	2.65	ceramide synthase 6
CETN3	0.0454	2.48	centrin 3
CFAP20DC	0.0385	2.58	CFAP20 domain containing
CGA	0.0313	2.7	glycoprotein hormones, alpha polypeptide
CHAC2	0.0145	3.12	ChaC glutathione specific gamma-glutamylcyclotransferase 2
CHAF1B	0.023	2.88	chromatin assembly factor 1 subunit B
CHCHD1	0.0447	2.49	coiled-coil-helix-coiled-coil-helix domain containing 1
CHCHD3	0.0125	3.2	coiled-coil-helix-coiled-coil-helix domain containing 3
CHD4	0.0311	2.7	chromodomain helicase DNA binding protein 4
CHD8	0.0258	2.81	chromodomain helicase DNA binding protein 8
CHEK1	0.0123	3.2	checkpoint kinase 1
CHEK2	0.0231	2.88	checkpoint kinase 2
CHGB	0.0111	3.25	chromogranin B
CHI3L1	0.0201	2.95	chitinase 3 like 1
CHID1	0.0375	2.6	chitinase domain containing 1
CHKB-DT	0.0499	2.42	CHKB divergent transcript
CHMP4B	0.000109	4.8	charged multivesicular body protein 4B
CHMP4C	0.00104	4.15	charged multivesicular body protein 4C
CHODL	0.0093	3.34	chondrolectin
CHPF	0.0152	3.09	chondroitin polymerizing factor
CHPF2	0.0175	3.02	chondroitin polymerizing factor 2
CHRNA9	0.0129	3.18	cholinergic receptor nicotinic alpha 9 subunit
CHRNB1	0.041	2.54	cholinergic receptor nicotinic beta 1 subunit
CHST6	0.0326	2.68	carbohydrate sulfotransferase 6
CHTOP	3.03e-06	5.62	chromatin target of PRMT1
CIAO1	0.0324	2.68	cytosolic iron-sulfur assembly component 1
CIAO2A	0.0139	3.14	cytosolic iron-sulfur assembly component 2A
CIAPIN1	0.00883	3.36	cytokine induced apoptosis inhibitor 1
CIART	0.000255	4.56	circadian associated repressor of transcription
CIB1	0.0307	2.71	calcium and integrin binding 1
CILP	0.0106	3.27	cartilage intermediate layer protein
CINP	1.01e-05	5.34	cyclin dependent kinase 2 interacting protein
CISD1	0.029	2.75	CDGSH iron sulfur domain 1
CIT	0.00457	3.63	citron rho-interacting serine/threonine kinase
CKAP2L	0.0128	3.18	cytoskeleton associated protein 2 like
CKAP4	0.0321	2.69	cytoskeleton associated protein 4
CKS1B	0.0192	2.97	CDC28 protein kinase regulatory subunit 1B
CLBA1	0.0273	2.78	clathrin binding box of aftiphilin containing 1
CLCC1	0.0138	3.15	chloride channel CLIC like 1
CLDN1	0.00058	4.33	claudin 1
CLDN10	6.71e-05	4.91	claudin 10
CLDN12	0.0138	3.15	claudin 12
CLDN2	2.37e-06	5.67	claudin 2
CLDN3	0.00176	3.98	claudin 3
CLDN6	0.0226	2.89	claudin 6
CLDN7	0.0409	2.54	claudin 7
CLDN9	0.0447	2.49	claudin 9
CLEC2L	0.0166	3.05	C-type lectin domain family 2 member L
CLEC5A	0.0422	2.52	C-type lectin domain containing 5A
CLGN	0.0017	3.99	calmegin
CLIC1	0.0111	3.25	chloride intracellular channel 1
CLIC6	0.000751	4.25	chloride intracellular channel 6
CLPTM1L	0.0222	2.9	CLPTM1 like
CLSTN3	0.0418	2.53	calsyntenin 3
CLTRN	0.0489	2.44	collectrin, amino acid transport regulator
CMBL	0.0308	2.71	carboxymethylenebutenolidase homolog
CMC2	0.0451	2.48	C-X9-C motif containing 2
CNFN	0.0179	3.01	cornifelin
CNGA3	0.000867	4.21	cyclic nucleotide gated channel subunit alpha 3
CNGB1	0.0385	2.58	cyclic nucleotide gated channel subunit beta 1
CNIH3	0.00447	3.64	cornichon family AMPA receptor auxiliary protein 3
CNKSR1	0.0199	2.96	connector enhancer of kinase suppressor of Ras 1
CNMD	0.0244	2.85	chondromodulin
CNNM4	0.0218	2.91	cyclin and CBS domain divalent metal cation transport mediator 4
CNOT1	0.000721	4.26	CCR4-NOT transcription complex subunit 1
CNOT11	0.0246	2.84	CCR4-NOT transcription complex subunit 11
CNTN3	0.0257	2.82	contactin 3
CNTNAP2	0.0362	2.62	contactin associated protein 2
COA3	0.0481	2.44	cytochrome c oxidase assembly factor 3
COA4	0.0444	2.5	cytochrome c oxidase assembly factor 4 homolog
COA6	0.0249	2.83	cytochrome c oxidase assembly factor 6
COASY	0.0342	2.65	Coenzyme A synthase
COCH	0.0101	3.29	cochlin
COG4	0.00555	3.55	component of oligomeric golgi complex 4
COG6	0.00146	4.04	component of oligomeric golgi complex 6
COG7	0.0388	2.58	component of oligomeric golgi complex 7
COL10A1	7.33e-06	5.42	collagen type X alpha 1 chain
COL11A1	0	8.81	collagen type XI alpha 1 chain
COL16A1	0.000185	4.65	collagen type XVI alpha 1 chain
COL17A1	0.00163	4	collagen type XVII alpha 1 chain
COL1A1	0.00757	3.42	collagen type I alpha 1 chain
COL3A1	6.28e-05	4.93	collagen type III alpha 1 chain
COL5A1	0.00369	3.71	collagen type V alpha 1 chain
COL5A2	0.00185	3.96	collagen type V alpha 2 chain
COL6A3	0.0167	3.04	collagen type VI alpha 3 chain
COL7A1	0.0394	2.57	collagen type VII alpha 1 chain
COL8A2	0.0208	2.93	collagen type VIII alpha 2 chain
COL9A3	0.0266	2.8	collagen type IX alpha 3 chain
COLCA2	0.00237	3.88	colorectal cancer associated 2
COMMD1	0.00751	3.43	copper metabolism domain containing 1
COMMD5	0.00651	3.49	COMM domain containing 5
COMMD8	0.0215	2.92	COMM domain containing 8
COMP	0.000131	4.75	cartilage oligomeric matrix protein
COMTD1	0.0451	2.48	catechol-O-methyltransferase domain containing 1
COP1	0.0441	2.5	COP1 E3 ubiquitin ligase
COPB2	0.0401	2.55	COPI coat complex subunit beta 2
COPG1	0.00317	3.77	COPI coat complex subunit gamma 1
COPS3	0.0358	2.62	COP9 signalosome subunit 3
COPZ1	1.1e-05	5.32	COPI coat complex subunit zeta 1
COQ4	0.00165	4	coenzyme Q4
COQ5	0.0158	3.07	coenzyme Q5, methyltransferase
CORO1B	0.0429	2.51	coronin 1B
CORO2A	2.11e-09	6.97	coronin 2A
COX10	0.0103	3.28	cytochrome c oxidase assembly factor heme A:farnesyltransferase COX10
COX14	0.00517	3.58	cytochrome c oxidase assembly factor COX14
COX15	0.0335	2.66	cytochrome c oxidase assembly homolog COX15
COX16	0.0217	2.91	cytochrome c oxidase assembly factor COX16
COX6C	0.0392	2.57	cytochrome c oxidase subunit 6C
COX8A	0.0206	2.94	cytochrome c oxidase subunit 8A
CP	0	9.71	ceruloplasmin
CPLANE1	0.00658	3.49	ciliogenesis and planar polarity effector 1
CPNE5	0.00154	4.02	copine 5
CPNE7	0.0299	2.73	copine 7
CPOX	0.00539	3.56	coproporphyrinogen oxidase
CPSF2	0.00726	3.44	cleavage and polyadenylation specific factor 2
CPXM1	0.017	3.04	carboxypeptidase X, M14 family member 1
CPZ	0.0286	2.75	carboxypeptidase Z
CRABP2	0.000364	4.46	cellular retinoic acid binding protein 2
CRB3	0.0388	2.58	crumbs cell polarity complex component 3
CRCT1	0.0324	2.68	cysteine rich C-terminal 1
CREB3L2	0.0205	2.94	cAMP responsive element binding protein 3 like 2
CREB3L4	0.0159	3.07	cAMP responsive element binding protein 3 like 4
CRELD2	0.0101	3.29	cysteine rich with EGF like domains 2
CRISPLD1	0.00512	3.58	cysteine rich secretory protein LCCL domain containing 1
CRLF1	0.000131	4.75	cytokine receptor like factor 1
CRYZ	0.047	2.46	crystallin zeta
CSK	0.0449	2.49	C-terminal Src kinase
CSNK1E	0.0403	2.55	casein kinase 1 epsilon
CSNK2A1	0.0175	3.02	casein kinase 2 alpha 1
CSNK2B	0.0141	3.14	casein kinase 2 beta
CST1	5.58e-07	6.01	cystatin SN
CST2	0.0283	2.76	cystatin SA
CST4	0.00726	3.44	cystatin S
CSTF1	0.0283	2.76	cleavage stimulation factor subunit 1
CSTF3	0.0117	3.23	cleavage stimulation factor subunit 3
CT83	9.72e-05	4.82	cancer/testis antigen 83
CTH	0.0431	2.51	cystathionine gamma-lyase
CTHRC1	4.54e-08	6.47	collagen triple helix repeat containing 1
CTPS1	0.0353	2.63	CTP synthase 1
CTPS2	0.015	3.1	CTP synthase 2
CTSA	0.0307	2.71	cathepsin A
CTSB	0.0151	3.1	cathepsin B
CTSK	8.04e-07	5.93	cathepsin K
CUEDC1	0.0241	2.86	CUE domain containing 1
CUL1	0.0305	2.72	cullin 1
CUL4A	0.000131	4.75	cullin 4A
CUL5	0.0239	2.86	cullin 5
CUL7	0.0464	2.47	cullin 7
CXADR	0.00728	3.44	CXADR Ig-like cell adhesion molecule
CXCL13	8.94e-10	7.1	C-X-C motif chemokine ligand 13
CXCL14	0.00163	4	C-X-C motif chemokine ligand 14
CXCL6	0.00353	3.73	C-X-C motif chemokine ligand 6
CXCL9	0.00446	3.64	C-X-C motif chemokine ligand 9
CYC1	0.0172	3.03	cytochrome c1
CYP24A1	0.000697	4.27	cytochrome P450 family 24 subfamily A member 1
CYP26A1	0.0429	2.51	cytochrome P450 family 26 subfamily A member 1
CYP27B1	0.0226	2.89	cytochrome P450 family 27 subfamily B member 1
CYP27C1	0.0226	2.89	cytochrome P450 family 27 subfamily C member 1
CYP2C18	0.00585	3.53	cytochrome P450 family 2 subfamily C member 18
CYP2C9	0.0413	2.54	cytochrome P450 family 2 subfamily C member 9
CYP2D6	0.0145	3.12	cytochrome P450 family 2 subfamily D member 6
CYP2J2	0.00237	3.88	cytochrome P450 family 2 subfamily J member 2
CYP4F11	0.00969	3.32	cytochrome P450 family 4 subfamily F member 11
DANCR	0.00499	3.6	differentiation antagonizing non-protein coding RNA
DAP	0.00477	3.61	death associated protein
DAPL1	0.0267	2.8	death associated protein like 1
DARS2	0.0201	2.95	aspartyl-tRNA synthetase 2, mitochondrial
DAZAP1	0.0118	3.22	DAZ associated protein 1
DBF4	0.0192	2.97	DBF4 zinc finger
DBNDD1	0.0278	2.77	dysbindin domain containing 1
DCAF12	0.0356	2.63	DDB1 and CUL4 associated factor 12
DCAF13	0.0423	2.52	DDB1 and CUL4 associated factor 13
DCAKD	0.012	3.21	dephospho-CoA kinase domain containing
DCBLD1	0.0347	2.64	discoidin, CUB and LCCL domain containing 1
DCPS	0.0357	2.63	decapping enzyme, scavenger
DCTD	0.0293	2.74	dCMP deaminase
DCUN1D1	0.0403	2.55	defective in cullin neddylation 1 domain containing 1
DCUN1D4	0.00179	3.97	defective in cullin neddylation 1 domain containing 4
DDIAS	0.0463	2.47	DNA damage induced apoptosis suppressor
DDIT4L	0.00474	3.62	DNA damage inducible transcript 4 like
DDOST	0.0468	2.46	dolichyl-diphosphooligosaccharide--protein glycosyltransferase non-catalytic subunit
DDR1	0.0203	2.95	discoidin domain receptor tyrosine kinase 1
DDT	0.0253	2.82	D-dopachrome tautomerase
DDX41	0.0196	2.96	DEAD-box helicase 41
DDX51	0.0348	2.64	DEAD-box helicase 51
DDX54	0.0389	2.58	DEAD-box helicase 54
DDX56	0.049	2.43	DEAD-box helicase 56
DECR2	0.0141	3.14	2,4-dienoyl-CoA reductase 2
DEF6	0.027	2.79	DEF6 guanine nucleotide exchange factor
DEK	0.00934	3.33	DEK proto-oncogene
DENND1A	0.0221	2.9	DENN domain containing 1A
DENR	0.0474	2.45	density regulated re-initiation and release factor
DEPDC1	0.00634	3.5	DEP domain containing 1
DEPDC1B	0.0101	3.29	DEP domain containing 1B
DEPDC7	0.00952	3.33	DEP domain containing 7
DERL1	0.0205	2.94	derlin 1
DERL3	0.0126	3.19	derlin 3
DESI1	5.41e-06	5.49	desumoylating isopeptidase 1
DFFA	0.0109	3.26	DNA fragmentation factor subunit alpha
DGAT1	0.00108	4.14	diacylglycerol O-acyltransferase 1
DGAT2	0.0438	2.5	diacylglycerol O-acyltransferase 2
DGKA	0.0346	2.64	diacylglycerol kinase alpha
DHDDS	0.0385	2.58	dehydrodolichyl diphosphate synthase subunit
DHFR	0.0227	2.89	dihydrofolate reductase
DHRS11	0.0405	2.55	dehydrogenase/reductase 11
DHRS13	0.0225	2.89	dehydrogenase/reductase 13
DHRS2	0.00354	3.73	dehydrogenase/reductase 2
DHRSX	0.0123	3.2	dehydrogenase/reductase X-linked
DHTKD1	0.0287	2.75	dehydrogenase E1 and transketolase domain containing 1
DHX32	0.0144	3.12	DEAH-box helicase 32 (putative)
DHX40	0.0423	2.52	DEAH-box helicase 40
DIPK1A	0.0195	2.97	divergent protein kinase domain 1A
DISP2	0.0213	2.92	dispatched RND transporter family member 2
DKC1	0.0308	2.71	dyskerin pseudouridine synthase 1
DKK1	0.0235	2.87	dickkopf WNT signaling pathway inhibitor 1
DLAT	0.00828	3.39	dihydrolipoamide S-acetyltransferase
DLG3	0.0103	3.28	discs large MAGUK scaffold protein 3
DLGAP5	0.000525	4.36	DLG associated protein 5
DLX5	0.00978	3.31	distal-less homeobox 5
DMRTA2	0.00819	3.39	DMRT like family A2
DNA2	0.0488	2.44	DNA replication helicase/nuclease 2
DNAAF2	0.0165	3.05	dynein axonemal assembly factor 2
DNAH14	0.0294	2.74	dynein axonemal heavy chain 14
DNAH2	0.00461	3.63	dynein axonemal heavy chain 2
DNAJB11	0.0147	3.11	DnaJ heat shock protein family (Hsp40) member B11
DNAJB13	0.0162	3.06	DnaJ heat shock protein family (Hsp40) member B13
DNAJC12	0.004	3.69	DnaJ heat shock protein family (Hsp40) member C12
DNAJC22	0.0312	2.7	DnaJ heat shock protein family (Hsp40) member C22
DNAJC3	0.00377	3.71	DnaJ heat shock protein family (Hsp40) member C3
DNAJC5	0.00291	3.8	DnaJ heat shock protein family (Hsp40) member C5
DNM1	0.0413	2.54	dynamin 1
DNMBP	0.0041	3.67	dynamin binding protein
DOK5	0.0111	3.25	docking protein 5
DONSON	0.0372	2.6	DNA replication fork stabilization factor DONSON
DPAGT1	0.0171	3.03	dolichyl-phosphate N-acetylglucosaminephosphotransferase 1
DPCD	0.0395	2.56	deleted in primary ciliary dyskinesia homolog (mouse)
DPH6	0.000172	4.67	diphthamine biosynthesis 6
DPM2	0.0228	2.89	dolichyl-phosphate mannosyltransferase subunit 2, regulatory
DPM3	0.0471	2.46	dolichyl-phosphate mannosyltransferase subunit 3, regulatory
DPP10-AS1	9.11e-05	4.84	DPP10 antisense RNA 1
DPP3	0.0417	2.53	dipeptidyl peptidase 3
DPP8	0.00913	3.35	dipeptidyl peptidase 8
DPY19L4	0.0432	2.51	dpy-19 like 4
DPY30	0.0343	2.65	dpy-30 histone methyltransferase complex regulatory subunit
DRG1	0.012	3.21	developmentally regulated GTP binding protein 1
DROSHA	0.0351	2.63	drosha ribonuclease III
DSC2	0.00585	3.53	desmocollin 2
DSCR8	0.0253	2.82	Down syndrome critical region 8
DSG2	0.000358	4.47	desmoglein 2
DSG3	0.0223	2.9	desmoglein 3
DSN1	0.0374	2.6	DSN1 component of MIS12 kinetochore complex
DSP	0.00137	4.06	desmoplakin
DTL	0.00474	3.61	denticleless E3 ubiquitin protein ligase homolog
DTNB	0.0296	2.73	dystrobrevin beta
DTX2	0.00835	3.38	deltex E3 ubiquitin ligase 2
DTX3L	0.0112	3.24	deltex E3 ubiquitin ligase 3L
DTYMK	0.0186	2.99	deoxythymidylate kinase
DUS1L	0.0451	2.49	dihydrouridine synthase 1 like
DUS2	0.0251	2.83	dihydrouridine synthase 2
DUS4L	0.0492	2.43	dihydrouridine synthase 4 like
DUSP10	0.0405	2.55	dual specificity phosphatase 10
DUSP12	0.0377	2.59	dual specificity phosphatase 12
DUSP23	0.00741	3.43	dual specificity phosphatase 23
DUSP9	0.0496	2.43	dual specificity phosphatase 9
DUXAP10	0.0109	3.31	double homeobox A pseudogene 10
DVL1	0.0331	2.67	dishevelled segment polarity protein 1
DYNC2I2	0.0258	2.81	dynein 2 intermediate chain 2
DYRK2	0.0109	3.26	dual specificity tyrosine phosphorylation regulated kinase 2
E2F1	0.0454	2.48	E2F transcription factor 1
E2F5	0.0338	2.66	E2F transcription factor 5
E2F7	0.0389	2.57	E2F transcription factor 7
EARS2	0.0377	2.59	glutamyl-tRNA synthetase 2, mitochondrial
EBLN3P	0.0463	2.47	endogenous Bornavirus like nucleoprotein 3, pseudogene
EBNA1BP2	0.0424	2.52	EBNA1 binding protein 2
ECD	0.0198	2.96	ecdysoneless cell cycle regulator
ECE2	0.0388	2.58	endothelin converting enzyme 2
ECHS1	0.0439	2.5	enoyl-CoA hydratase, short chain 1
ECI1	0.00156	4.02	enoyl-CoA delta isomerase 1
EDEM3	0.0308	2.71	ER degradation enhancing alpha-mannosidase like protein 3
EDN2	0.0398	2.56	endothelin 2
EED	0.0268	2.79	embryonic ectoderm development
EEF1A2	0.00156	4.01	eukaryotic translation elongation factor 1 alpha 2
EEF1AKMT3	0.0432	2.51	EEF1A lysine methyltransferase 3
EEF2KMT	0.0276	2.78	eukaryotic elongation factor 2 lysine methyltransferase
EFCAB11	0.031	2.7	EF-hand calcium binding domain 11
EFNA5	0.0297	2.73	ephrin A5
EFR3A	0.000535	4.35	EFR3 homolog A
EGF	0.00729	3.44	epidermal growth factor
EGLN3	6.11e-05	4.94	egl-9 family hypoxia inducible factor 3
EHF	0.00403	3.68	ETS homologous factor
EI24	0.0113	3.24	EI24 autophagy associated transmembrane protein
EIF1AD	0.000322	4.5	eukaryotic translation initiation factor 1A domain containing
EIF2A	0.0246	2.84	eukaryotic translation initiation factor 2A
EIF2B3	0.0424	2.52	eukaryotic translation initiation factor 2B subunit gamma
EIF2B4	0.0261	2.81	eukaryotic translation initiation factor 2B subunit delta
EIF2B5	0.0257	2.82	eukaryotic translation initiation factor 2B subunit epsilon
EIF2S3	0.0266	2.8	eukaryotic translation initiation factor 2 subunit gamma
EIF3D	0.0345	2.65	eukaryotic translation initiation factor 3 subunit D
EIF3E	0.0224	2.9	eukaryotic translation initiation factor 3 subunit E
EIF4EBP1	0.0228	2.88	eukaryotic translation initiation factor 4E binding protein 1
EIF5A	0.0266	2.8	eukaryotic translation initiation factor 5A
EIF6	0.0102	3.29	eukaryotic translation initiation factor 6
ELAPOR1	0.0193	2.97	endosome-lysosome associated apoptosis and autophagy regulator 1
ELAVL2	0.029	2.75	ELAV like RNA binding protein 2
ELL3	0.00176	3.98	elongation factor for RNA polymerase II 3
ELMO3	0.00353	3.73	engulfment and cell motility 3
ELMOD3	0.0361	2.62	ELMO domain containing 3
ELOA-AS1	0.0128	3.18	ELOA antisense RNA 1
ELOVL4	0.0299	2.73	ELOVL fatty acid elongase 4
ELOVL6	0.00768	3.42	ELOVL fatty acid elongase 6
EMB	0.0147	3.11	embigin
EMC2	0.0443	2.5	ER membrane protein complex subunit 2
EMC3-AS1	0.0403	2.55	EMC3 antisense RNA 1
EMC6	0.0308	2.71	ER membrane protein complex subunit 6
EMC8	0.0195	2.96	ER membrane protein complex subunit 8
EMC9	0.0227	2.89	ER membrane protein complex subunit 9
ENC1	0.0114	3.24	ectodermal-neural cortex 1
ENDOD1	0.0139	3.14	endonuclease domain containing 1
ENDOG	0.0232	2.88	endonuclease G
ENO3	0.0345	2.65	enolase 3
ENOPH1	0.0286	2.75	enolase-phosphatase 1
ENSA	0.0374	2.6	endosulfine alpha
ENTPD3	0.000393	4.44	ectonucleoside triphosphate diphosphohydrolase 3
ENTPD4	0.0388	2.58	ectonucleoside triphosphate diphosphohydrolase 4
ENTPD6	0.0313	2.7	ectonucleoside triphosphate diphosphohydrolase 6
ENTPD7	0.0111	3.25	ectonucleoside triphosphate diphosphohydrolase 7
EP400P1	0.0429	2.52	EP400 pseudogene 1
EPCAM	0.0128	3.18	epithelial cell adhesion molecule
EPHA10	0.0485	2.44	EPH receptor A10
EPHB3	0.0251	2.83	EPH receptor B3
EPHX3	0.00182	3.96	epoxide hydrolase 3
EPN3	0.0117	3.22	epsin 3
EPS8	0.0218	2.91	epidermal growth factor receptor pathway substrate 8
EPS8L1	0.031	2.71	EPS8 like 1
EPYC	0.0356	2.63	epiphycan
ERCC6L	0.0247	2.84	ERCC excision repair 6 like, spindle assembly checkpoint helicase
ERFE	0.00974	3.31	erythroferrone
ERO1A	0.00694	3.46	endoplasmic reticulum oxidoreductase 1 alpha
ERO1B	0.0266	2.8	endoplasmic reticulum oxidoreductase 1 beta
ERP29	0.000323	4.49	endoplasmic reticulum protein 29
ESPL1	0.0466	2.46	extra spindle pole bodies like 1, separase
ESPN	0.0298	2.73	espin
ESRP1	0.00274	3.83	epithelial splicing regulatory protein 1
ESRP2	0.00975	3.31	epithelial splicing regulatory protein 2
ESYT2	0.0176	3.02	extended synaptotagmin 2
ETFA	0.0228	2.89	electron transfer flavoprotein subunit alpha
ETFB	0.0148	3.11	electron transfer flavoprotein subunit beta
ETV4	0.0144	3.13	ETS variant transcription factor 4
EXO1	0.00902	3.35	exonuclease 1
EXO5	0.0296	2.73	exonuclease 5
EXOSC4	0.0266	2.8	exosome component 4
EYA2	0.0103	3.28	EYA transcriptional coactivator and phosphatase 2
EZH2	0.0093	3.34	enhancer of zeste 2 polycomb repressive complex 2 subunit
F2RL1	0.0039	3.7	F2R like trypsin receptor 1
F8A1	0.0101	3.29	coagulation factor VIII associated 1
FA2H	0.0398	2.56	fatty acid 2-hydroxylase
FAAH2	0.00611	3.51	fatty acid amide hydrolase 2
FAAP100	0.0333	2.67	FA core complex associated protein 100
FAAP24	0.0381	2.59	FA core complex associated protein 24
FADD	0.00425	3.66	Fas associated via death domain
FAF2	0.0316	2.69	Fas associated factor family member 2
FAHD1	0.035	2.64	fumarylacetoacetate hydrolase domain containing 1
FAM104A	0.0128	3.18	family with sequence similarity 104 member A
FAM111B	0.0299	2.72	FAM111 trypsin like peptidase B
FAM114A1	0.00121	4.1	family with sequence similarity 114 member A1
FAM133A	0.0108	3.26	family with sequence similarity 133 member A
FAM136A	0.0447	2.49	family with sequence similarity 136 member A
FAM168B	0.0226	2.89	family with sequence similarity 168 member B
FAM169A	0.0425	2.52	family with sequence similarity 169 member A
FAM172A	0.0438	2.5	family with sequence similarity 172 member A
FAM210A	0.0169	3.04	family with sequence similarity 210 member A
FAM220A	0.0291	2.74	family with sequence similarity 220 member A
FAM222B	0.0373	2.6	family with sequence similarity 222 member B
FAM241B	0.0249	2.83	family with sequence similarity 241 member B
FAM24B	0.0472	2.46	family with sequence similarity 24 member B
FAM30A	0.0487	2.44	family with sequence similarity 30 member A
FAM3C	0.0263	2.8	FAM3 metabolism regulating signaling molecule C
FAM50A	0.0315	2.7	family with sequence similarity 50 member A
FAM83A	0.0435	2.51	family with sequence similarity 83 member A
FAM83B	0.000442	4.41	family with sequence similarity 83 member B
FAM83D	0.0019	3.95	family with sequence similarity 83 member D
FAM83E	1.08e-06	5.87	family with sequence similarity 83 member E
FAM83F	0.0235	2.87	family with sequence similarity 83 member F
FAM83H	0.0296	2.73	family with sequence similarity 83 member H
FANCA	0.0361	2.62	FA complementation group A
FANCE	0.0209	2.93	FA complementation group E
FANCF	0.0041	3.67	FA complementation group F
FANCG	0.0382	2.59	FA complementation group G
FANCI	0.00323	3.77	FA complementation group I
FANCL	0.0471	2.46	FA complementation group L
FAP	0.000273	4.55	fibroblast activation protein alpha
FARP1	0.0322	2.68	FERM, ARH/RhoGEF and pleckstrin domain protein 1
FASTK	0.0308	2.71	Fas activated serine/threonine kinase
FASTKD3	0.0246	2.84	FAST kinase domains 3
FAT1	0.0225	2.89	FAT atypical cadherin 1
FAT2	0.0417	2.53	FAT atypical cadherin 2
FAXC	0.012	3.21	failed axon connections homolog, metaxin like GST domain containing
FBN2	0.0282	2.76	fibrillin 2
FBXL19	0.0188	2.99	F-box and leucine rich repeat protein 19
FBXL6	0.0308	2.71	F-box and leucine rich repeat protein 6
FBXO16	0.00266	3.84	F-box protein 16
FBXO34	4.04e-05	5.03	F-box protein 34
FBXO4	0.0296	2.73	F-box protein 4
FBXO41	0.0369	2.61	F-box protein 41
FBXO46	0.0183	3	F-box protein 46
FBXO5	0.0287	2.75	F-box protein 5
FBXO6	0.019	2.98	F-box protein 6
FBXW11	0.0148	3.11	F-box and WD repeat domain containing 11
FCGBP	0.00586	3.53	Fc gamma binding protein
FCHO1	0.00331	3.76	FCH and mu domain containing endocytic adaptor 1
FDCSP	2.1e-06	5.7	follicular dendritic cell secreted protein
FDXR	0.0225	2.89	ferredoxin reductase
FEN1	0.0377	2.59	flap structure-specific endonuclease 1
FER1L4	0.0164	3.05	fer-1 like family member 4 (pseudogene)
FERMT1	0.0155	3.09	FERM domain containing kindlin 1
FGB	2.44e-07	6.17	fibrinogen beta chain
FGD6	0.045	2.49	FYVE, RhoGEF and PH domain containing 6
FGFBP1	0.0183	3	fibroblast growth factor binding protein 1
FGL1	4.61e-07	6.06	fibrinogen like 1
FHL2	3.67e-05	5.05	four and a half LIM domains 2
FHOD3	0.00825	3.39	formin homology 2 domain containing 3
FIBP	0.0222	2.9	FGF1 intracellular binding protein
FIGNL1	0.00948	3.33	fidgetin like 1
FKBP10	0.00324	3.76	FKBP prolyl isomerase 10
FKBP11	0.0133	3.17	FKBP prolyl isomerase 11
FKBP14	0.0316	2.7	FKBP prolyl isomerase 14
FKBP1A-SDCBP2	3.65e-06	5.59	FKBP1A-SDCBP2 readthrough (NMD candidate)
FKBP2	0.0316	2.69	FKBP prolyl isomerase 2
FKBP3	0.0392	2.57	FKBP prolyl isomerase 3
FLAD1	0.0418	2.53	flavin adenine dinucleotide synthetase 1
FLCN	0.0141	3.14	folliculin
FLNB	0.000547	4.34	filamin B
FLVCR1	0.0129	3.18	FLVCR heme transporter 1
FLVCR1-DT	0.00493	3.6	FLVCR1 divergent transcript
FMO1	0.00873	3.37	flavin containing dimethylaniline monoxygenase 1
FNDC1	0.000273	4.55	fibronectin type III domain containing 1
FNDC10	0.0339	2.65	fibronectin type III domain containing 10
FNDC3B	0.0106	3.27	fibronectin type III domain containing 3B
FOXA3	0.00308	3.78	forkhead box A3
FOXD1	0.00282	3.82	forkhead box D1
FOXK2	0.0419	2.53	forkhead box K2
FOXM1	0.00306	3.79	forkhead box M1
FOXQ1	0.00441	3.64	forkhead box Q1
FRK	0.000334	4.48	fyn related Src family tyrosine kinase
FRMD5	0.0385	2.58	FERM domain containing 5
FTSJ1	0.0143	3.13	FtsJ RNA 2'-O-methyltransferase 1
FTSJ3	0.0224	2.89	FtsJ RNA 2'-O-methyltransferase 3
FUCA2	0.00201	3.93	alpha-L-fucosidase 2
FUNDC1	0.0345	2.65	FUN14 domain containing 1
FUT2	0.00639	3.5	fucosyltransferase 2
FUT8	3.54e-05	5.06	fucosyltransferase 8
FUT8-AS1	0.0299	2.73	FUT8 antisense RNA 1
FXN	0.0437	2.5	frataxin
FZD3	0.00109	4.13	frizzled class receptor 3
G3BP2	0.0346	2.64	G3BP stress granule assembly factor 2
G6PD	5e-06	5.51	glucose-6-phosphate dehydrogenase
GABBR1	1.29e-06	5.82	gamma-aminobutyric acid type B receptor subunit 1
GABPB1	0.0198	2.96	GA binding protein transcription factor subunit beta 1
GABRP	0.00799	3.4	gamma-aminobutyric acid type A receptor subunit pi
GAD1	0.0395	2.56	glutamate decarboxylase 1
GAL3ST4	0.0159	3.07	galactose-3-O-sulfotransferase 4
GALNT1	0.0129	3.18	polypeptide N-acetylgalactosaminyltransferase 1
GALNT14	0.00442	3.64	polypeptide N-acetylgalactosaminyltransferase 14
GALNT2	0.0148	3.11	polypeptide N-acetylgalactosaminyltransferase 2
GALNT3	0.0335	2.66	polypeptide N-acetylgalactosaminyltransferase 3
GALNT6	1.6e-05	5.24	polypeptide N-acetylgalactosaminyltransferase 6
GALNT7	0.000619	4.31	polypeptide N-acetylgalactosaminyltransferase 7
GAPDH	0.0411	2.54	glyceraldehyde-3-phosphate dehydrogenase
GAS5	0.0235	2.87	growth arrest specific 5
GAS6-AS1	0.0318	2.69	GAS6 antisense RNA 1
GATB	0.012	3.21	glutamyl-tRNA amidotransferase subunit B
GBAP1	0.00541	3.56	glucosylceramidase beta pseudogene 1
GCAT	0.0416	2.53	glycine C-acetyltransferase
GCDH	0.0302	2.72	glutaryl-CoA dehydrogenase
GCFC2	0.0427	2.52	GC-rich sequence DNA-binding factor 2
GCLC	0.00401	3.68	glutamate-cysteine ligase catalytic subunit
GCNT1	0.009	3.35	glucosaminyl (N-acetyl) transferase 1
GCNT3	0.000595	4.32	glucosaminyl (N-acetyl) transferase 3, mucin type
GDE1	0.0159	3.07	glycerophosphodiester phosphodiesterase 1
GDI2	0.0189	2.98	GDP dissociation inhibitor 2
GEMIN4	0.0399	2.56	gem nuclear organelle associated protein 4
GEMIN6	0.0116	3.23	gem nuclear organelle associated protein 6
GEMIN7	0.0169	3.04	gem nuclear organelle associated protein 7
GET4	0.0109	3.26	guided entry of tail-anchored proteins factor 4
GFPT1	0.000264	4.56	glutamine--fructose-6-phosphate transaminase 1
GFRA3	0.0132	3.17	GDNF family receptor alpha 3
GFUS	0.0126	3.19	GDP-L-fucose synthase
GGCT	0.0145	3.12	gamma-glutamylcyclotransferase
GGCX	0.0151	3.1	gamma-glutamyl carboxylase
GGT5	0.0229	2.88	gamma-glutamyltransferase 5
GHITM	0.0244	2.85	growth hormone inducible transmembrane protein
GID8	0.0091	3.35	GID complex subunit 8 homolog
GINS1	0.000326	4.49	GINS complex subunit 1
GINS2	0.0123	3.2	GINS complex subunit 2
GJB1	0.00889	3.36	gap junction protein beta 1
GJB2	6.88e-07	5.96	gap junction protein beta 2
GJB3	0.0218	2.91	gap junction protein beta 3
GJB6	2.38e-05	5.15	gap junction protein beta 6
GLB1L2	0.00192	3.95	galactosidase beta 1 like 2
GLDC	0.0167	3.05	glycine decarboxylase
GLMP	0.0418	2.53	glycosylated lysosomal membrane protein
GLO1	0.0285	2.75	glyoxalase I
GLYATL2	0.000867	4.21	glycine-N-acyltransferase like 2
GMCL1	0.0273	2.78	germ cell-less 1, spermatogenesis associated
GMDS	0.0262	2.8	GDP-mannose 4,6-dehydratase
GMFB	0.000772	4.24	glia maturation factor beta
GMNN	0.00403	3.68	geminin DNA replication inhibitor
GNA15	0.00182	3.96	G protein subunit alpha 15
GNB1	0.0159	3.07	G protein subunit beta 1
GNB1L	0.0472	2.46	G protein subunit beta 1 like
GNB5	0.0331	2.67	G protein subunit beta 5
GNG4	0.0397	2.56	G protein subunit gamma 4
GNL2	0.00533	3.57	G protein nucleolar 2
GNL3	0.0429	2.51	G protein nucleolar 3
GNL3L	0.046	2.47	G protein nucleolar 3 like
GNPAT	0.0181	3.01	glyceronephosphate O-acyltransferase
GOLGA5	0.00959	3.32	golgin A5
GOLGA7B	0.0281	2.77	golgin A7 family member B
GOLPH3	0.0111	3.25	golgi phosphoprotein 3
GOLPH3L	0.0179	3.01	golgi phosphoprotein 3 like
GOLT1B	0.0226	2.89	golgi transport 1B
GOPC	0.0271	2.79	golgi associated PDZ and coiled-coil motif containing
GORAB	0.00847	3.38	golgin, RAB6 interacting
GORASP2	0.0225	2.89	golgi reassembly stacking protein 2
GOT1	0.0201	2.95	glutamic-oxaloacetic transaminase 1
GOT2	0.0278	2.77	glutamic-oxaloacetic transaminase 2
GPAA1	0.00726	3.45	glycosylphosphatidylinositol anchor attachment 1
GPATCH1	0.0346	2.64	G-patch domain containing 1
GPATCH2	0.0488	2.44	G-patch domain containing 2
GPATCH4	0.027	2.79	G-patch domain containing 4 (gene/pseudogene)
GPI	0.00985	3.31	glucose-6-phosphate isomerase
GPNMB	0.00596	3.52	glycoprotein nmb
GPR137C	0.0135	3.16	G protein-coupled receptor 137C
GPR143	0.0414	2.54	G protein-coupled receptor 143
GPR160	0.026	2.81	G protein-coupled receptor 160
GPR35	0.0054	3.56	G protein-coupled receptor 35
GPR37	6.52e-06	5.45	G protein-coupled receptor 37
GPR68	0.0375	2.6	G protein-coupled receptor 68
GPR84	0.0346	2.64	G protein-coupled receptor 84
GPR87	1.47e-05	5.26	G protein-coupled receptor 87
GPSM2	0.00767	3.42	G protein signaling modulator 2
GPT2	0.00595	3.52	glutamic--pyruvic transaminase 2
GPX2	5.16e-05	4.97	glutathione peroxidase 2
GPX7	0.0134	3.16	glutathione peroxidase 7
GPX8	0.00744	3.43	glutathione peroxidase 8 (putative)
GRASLND	0.0308	2.71	glycosaminoglycan regulatory associated long non-coding RNA
GRB14	0.0303	2.72	growth factor receptor bound protein 14
GRB7	0.026	2.81	growth factor receptor bound protein 7
GREM1	7.05e-07	5.96	gremlin 1, DAN family BMP antagonist
GRHL1	0.00316	3.78	grainyhead like transcription factor 1
GRHL2	0.000983	4.17	grainyhead like transcription factor 2
GRHL3	0.00564	3.54	grainyhead like transcription factor 3
GRPEL1	0.0467	2.46	GrpE like 1, mitochondrial
GSDMB	0.0423	2.52	gasdermin B
GSDMC	0.0022	3.9	gasdermin C
GSDME	0.0247	2.84	gasdermin E
GSKIP	0.0163	3.06	GSK3B interacting protein
GSR	2.95e-06	5.63	glutathione-disulfide reductase
GSTO2	0.00701	3.46	glutathione S-transferase omega 2
GSTZ1	0.00317	3.77	glutathione S-transferase zeta 1
GTF2E1	0.0188	2.98	general transcription factor IIE subunit 1
GTF2E2	0.0152	3.1	general transcription factor IIE subunit 2
GTF2I	0.0451	2.48	general transcription factor IIi
GTF3C6	0.036	2.62	general transcription factor IIIC subunit 6
GTSE1	0.0492	2.43	G2 and S-phase expressed 1
GTSF1	0.00104	4.15	gametocyte specific factor 1
GUF1	0.0154	3.09	GTP binding elongation factor GUF1
GXYLT2	0.01	3.3	glucoside xylosyltransferase 2
GYG2	0.00498	3.6	glycogenin 2
H1-2	0.00197	3.94	H1.2 linker histone, cluster member
H2AC17	0.0308	2.71	H2A clustered histone 17
H2AC6	0.00961	3.32	H2A clustered histone 6
H2AC7	0.0483	2.44	H2A clustered histone 7
H2AC8	0.00106	4.15	H2A clustered histone 8
H2AW	0.0338	2.66	H2A.W histone
H2BC12	0.0128	3.18	H2B clustered histone 12
H2BC12L	0.00137	4.06	H2B clustered histone 12 like
H2BC21	4.07e-05	5.03	H2B clustered histone 21
H2BC4	0.0154	3.09	H2B clustered histone 4
H2BC5	0.00349	3.74	H2B clustered histone 5
H2BC6	0.00992	3.3	H2B clustered histone 6
H2BC8	0.00658	3.48	H2B clustered histone 8
H2BC9	0.0106	3.27	H2B clustered histone 9
H4C11	0.0124	3.2	H4 clustered histone 11
H4C8	0.0244	2.85	H4 clustered histone 8
HABP2	0.000969	4.17	hyaluronan binding protein 2
HAGHL	0.0371	2.6	hydroxyacylglutathione hydrolase like
HAMP	0.016	3.07	hepcidin antimicrobial peptide
HARBI1	0.0197	2.96	harbinger transposase derived 1
HAUS8	0.0186	2.99	HAUS augmin like complex subunit 8
HCCS	0.0104	3.28	holocytochrome c synthase
HDAC8	0.0357	2.63	histone deacetylase 8
HDGF	0.0275	2.78	heparin binding growth factor
HDHD3	0.015	3.1	haloacid dehalogenase like hydrolase domain containing 3
HEATR1	0.0484	2.44	HEAT repeat containing 1
HEBP2	0.0349	2.64	heme binding protein 2
HEPACAM2	0.000165	4.69	HEPACAM family member 2
HES6	0.029	2.75	hes family bHLH transcription factor 6
HEXIM2	0.01	3.3	HEXIM P-TEFb complex subunit 2
HGD	0.0196	2.96	homogentisate 1,2-dioxygenase
HGH1	0.0408	2.54	HGH1 homolog
HHAT	0.00338	3.75	hedgehog acyltransferase
HHIPL2	0.000353	4.47	HHIP like 2
HIBCH	0.0289	2.75	3-hydroxyisobutyryl-CoA hydrolase
HILPDA	0.00171	3.99	hypoxia inducible lipid droplet associated
HJURP	0.0123	3.2	Holliday junction recognition protein
HK1	0.0373	2.6	hexokinase 1
HLCS	0.0199	2.96	holocarboxylase synthetase
HLTF	0.0167	3.05	helicase like transcription factor
HMGB2	0.0308	2.71	high mobility group box 2
HMGB3	0.00513	3.58	high mobility group box 3
HMGB3P1	0.00884	3.36	high mobility group box 3 pseudogene 1
HMGN1	0.048	2.45	high mobility group nucleosome binding domain 1
HMGN2P46	0.0427	2.52	high mobility group nucleosomal binding domain 2 pseudogene 46
HMGXB3	0.0244	2.85	HMG-box containing 3
HMGXB4	0.0444	2.5	HMG-box containing 4
HMMR	0.00354	3.73	hyaluronan mediated motility receptor
HNF1A	0.0463	2.47	HNF1 homeobox A
HNRNPAB	0.0145	3.12	heterogeneous nuclear ribonucleoprotein A/B
HNRNPL	0.00957	3.32	heterogeneous nuclear ribonucleoprotein L
HOOK1	0.00284	3.81	hook microtubule tethering protein 1
HOOK2	0.0238	2.86	hook microtubule tethering protein 2
HOOK3	0.000707	4.27	hook microtubule tethering protein 3
HORMAD1	8.52e-06	5.38	HORMA domain containing 1
HOXB13	0.036	2.62	homeobox B13
HOXB2	0.00197	3.94	homeobox B2
HOXC10	0.00177	3.97	homeobox C10
HOXC9	0.0206	2.94	homeobox C9
HOXD3	0.0272	2.78	homeobox D3
HP1BP3	0.0163	3.06	heterochromatin protein 1 binding protein 3
HPDL	0.037	2.61	4-hydroxyphenylpyruvate dioxygenase like
HPRT1	0.0251	2.83	hypoxanthine phosphoribosyltransferase 1
HPS1	0.0378	2.59	HPS1 biogenesis of lysosomal organelles complex 3 subunit 1
HPS3	0.0145	3.12	HPS3 biogenesis of lysosomal organelles complex 2 subunit 1
HPS4	0.029	2.75	HPS4 biogenesis of lysosomal organelles complex 3 subunit 2
HPSE	0.00501	3.59	heparanase
HPX	0.0381	2.59	hemopexin
HS6ST2	3.04e-10	7.3	heparan sulfate 6-O-sulfotransferase 2
HSD17B1	0.00504	3.59	hydroxysteroid 17-beta dehydrogenase 1
HSD17B10	0.029	2.75	hydroxysteroid 17-beta dehydrogenase 10
HSD17B2	0.0357	2.63	hydroxysteroid 17-beta dehydrogenase 2
HSDL1	0.00396	3.69	hydroxysteroid dehydrogenase like 1
HSP90B1	0.047	2.46	heat shock protein 90 beta family member 1
HSPA13	0.00161	4.01	heat shock protein family A (Hsp70) member 13
HSPA9	0.0316	2.69	heat shock protein family A (Hsp70) member 9
HTR2B	0.0146	3.12	5-hydroxytryptamine receptor 2B
HTR3A	0.013	3.17	5-hydroxytryptamine receptor 3A
HTRA3	0.0322	2.68	HtrA serine peptidase 3
HUS1	0.0232	2.88	HUS1 checkpoint clamp component
HYKK	0.0195	2.97	hydroxylysine kinase
HYLS1	0.0273	2.78	HYLS1 centriolar and ciliogenesis associated
HYOU1	0.0148	3.11	hypoxia up-regulated 1
IARS1	0.0447	2.49	isoleucyl-tRNA synthetase 1
IARS2	0.0396	2.56	isoleucyl-tRNA synthetase 2, mitochondrial
IBSP	0.0326	2.68	integrin binding sialoprotein
ICE1	0.0223	2.9	interactor of little elongation complex ELL subunit 1
IDE	0.00961	3.32	insulin degrading enzyme
IDH1	0.0233	2.87	isocitrate dehydrogenase (NADP(+)) 1
IER3IP1	0.0147	3.11	immediate early response 3 interacting protein 1
IER5L	0.0252	2.83	immediate early response 5 like
IFI6	7.86e-06	5.4	interferon alpha inducible protein 6
IFITM1	0.0245	2.85	interferon induced transmembrane protein 1
IFRD2	0.0136	3.15	interferon related developmental regulator 2
IFT80	0.00314	3.78	intraflagellar transport 80
IGDCC4	0.000326	4.49	immunoglobulin superfamily DCC subclass member 4
IGF2BP3	0.0163	3.06	insulin like growth factor 2 mRNA binding protein 3
IGFBP2	0.0378	2.59	insulin like growth factor binding protein 2
IGFBP3	0.00058	4.33	insulin like growth factor binding protein 3
IGFBPL1	0.0248	2.84	insulin like growth factor binding protein like 1
IGFL2	0.0298	2.73	IGF like family member 2
IGFLR1	0.0145	3.12	IGF like family receptor 1
IGHG1	0.0148	3.11	immunoglobulin heavy constant gamma 1 (G1m marker)
IGK	0.00014	4.73	immunoglobulin kappa locus
IGKC	0.0383	2.59	immunoglobulin kappa constant
IGLL3P	0.0168	3.04	immunoglobulin lambda like polypeptide 3, pseudogene
IGLV1-44	2.14e-10	7.37	immunoglobulin lambda variable 1-44
IGLV4-60	2.94e-05	5.1	immunoglobulin lambda variable 4-60
IGSF9	0.00777	3.41	immunoglobulin superfamily member 9
IL13RA1	0.0226	2.89	interleukin 13 receptor subunit alpha 1
IL1RAP	0.000148	4.72	interleukin 1 receptor accessory protein
IL20RB	0.029	2.75	interleukin 20 receptor subunit beta
IL21R	0.00992	3.3	interleukin 21 receptor
IL2RA	0.0113	3.24	interleukin 2 receptor subunit alpha
IL36RN	0.0266	2.8	interleukin 36 receptor antagonist
IL37	0.0399	2.56	interleukin 37
IL4I1	0.0283	2.76	interleukin 4 induced 1
ILDR1	0.0451	2.48	immunoglobulin like domain containing receptor 1
ILF2	0.0398	2.56	interleukin enhancer binding factor 2
IMMT	0.0413	2.54	inner membrane mitochondrial protein
IMPA2	0.000139	4.73	inositol monophosphatase 2
IMPACT	0.0152	3.09	impact RWD domain protein
IMPDH1	0.0365	2.61	inosine monophosphate dehydrogenase 1
IMPDH2	0.00177	3.97	inosine monophosphate dehydrogenase 2
INHA	0.0348	2.64	inhibin subunit alpha
INHBB	0.0318	2.69	inhibin subunit beta B
INO80D	0.0229	2.88	INO80 complex subunit D
INTS11	0.00228	3.89	integrator complex subunit 11
INTS13	0.0398	2.56	integrator complex subunit 13
INTS2	0.0093	3.34	integrator complex subunit 2
INTS4	0.0414	2.54	integrator complex subunit 4
INTS5	0.0443	2.5	integrator complex subunit 5
INTS8	0.0343	2.65	integrator complex subunit 8
IP6K2	2.26e-05	5.17	inositol hexakisphosphate kinase 2
IPO4	0.0287	2.82	importin 4
IQGAP3	0.0294	2.74	IQ motif containing GTPase activating protein 3
IRF2BPL	0.0265	2.8	interferon regulatory factor 2 binding protein like
IRF6	0.0248	2.83	interferon regulatory factor 6
ISCA2	0.00889	3.36	iron-sulfur cluster assembly 2
ISG15	0.00116	4.11	ISG15 ubiquitin like modifier
ISOC2	0.0245	2.84	isochorismatase domain containing 2
ITFG1	0.00464	3.62	integrin alpha FG-GAP repeat containing 1
ITGA11	0.0176	3.02	integrin subunit alpha 11
ITGA2	0.00113	4.12	integrin subunit alpha 2
ITGAE	0.0124	3.2	integrin subunit alpha E
ITGAV	3.89e-06	5.57	integrin subunit alpha V
ITGB8	0.0392	2.57	integrin subunit beta 8
IVL	0.00469	3.62	involucrin
IWS1	0.0222	2.9	interacts with SUPT6H, CTD assembly factor 1
JADE3	0.0027	3.83	jade family PHD finger 3
JMJD1C-AS1	0.0224	2.9	JMJD1C antisense RNA 1
JMJD4	0.00193	3.94	jumonji domain containing 4
JMY	0.0182	3	junction mediating and regulatory protein, p53 cofactor
JPT1	0.0131	3.17	Jupiter microtubule associated homolog 1
JPT2	0.0145	3.12	Jupiter microtubule associated homolog 2
JRKL	0.0324	2.68	JRK like
JSRP1	0.0428	2.52	junctional sarcoplasmic reticulum protein 1
JUP	0.00827	3.98	junction plakoglobin
KARS1	0.0304	2.72	lysyl-tRNA synthetase 1
KAZALD1	0.0492	2.43	Kazal type serine peptidase inhibitor domain 1
KBTBD12	0.000887	4.2	kelch repeat and BTB domain containing 12
KCNE4	0.0244	2.85	potassium voltage-gated channel subfamily E regulatory subunit 4
KCNK1	0.0185	3	potassium two pore domain channel subfamily K member 1
KCNK5	0.00677	3.47	potassium two pore domain channel subfamily K member 5
KCNMB3	0.0382	2.59	potassium calcium-activated channel subfamily M regulatory beta subunit 3
KCNN4	0.000529	4.36	potassium calcium-activated channel subfamily N member 4
KCNQ5	0.0148	3.11	potassium voltage-gated channel subfamily Q member 5
KCTD20	0.0446	2.49	potassium channel tetramerization domain containing 20
KCTD21	5.22e-07	6.03	potassium channel tetramerization domain containing 21
KDELR2	0.00292	3.8	KDEL endoplasmic reticulum protein retention receptor 2
KDELR3	0.0226	2.89	KDEL endoplasmic reticulum protein retention receptor 3
KDF1	0.00177	3.98	keratinocyte differentiation factor 1
KDM2A	0.0218	2.91	lysine demethylase 2A
KDM4C	0.0393	2.57	lysine demethylase 4C
KDM7A	0.0026	3.85	lysine demethylase 7A
KHDRBS1	0.0388	2.58	KH RNA binding domain containing, signal transduction associated 1
KIAA0895	1.91e-05	5.21	KIAA0895
KIAA0930	0.0109	3.26	KIAA0930
KIAA1522	0.00411	3.67	KIAA1522
KICS2	0.000381	4.45	KICSTOR subunit 2
KIF11	0.00522	3.57	kinesin family member 11
KIF14	0.00107	4.14	kinesin family member 14
KIF15	0.00209	3.92	kinesin family member 15
KIF16B	0.00011	4.79	kinesin family member 16B
KIF18A	0.0162	3.06	kinesin family member 18A
KIF18B	0.00483	3.61	kinesin family member 18B
KIF20A	0.00529	3.57	kinesin family member 20A
KIF23	0.00335	3.75	kinesin family member 23
KIF26B	0.0343	2.65	kinesin family member 26B
KIF2A	0.0296	2.73	kinesin family member 2A
KIF2C	0.00474	3.62	kinesin family member 2C
KIF4A	0.000969	4.17	kinesin family member 4A
KIF5B	0.0447	2.49	kinesin family member 5B
KISS1R	0.00426	3.66	KISS1 receptor
KLC2	0.0249	2.83	kinesin light chain 2
KLC3	0.00368	3.72	kinesin light chain 3
KLHDC7B	0.0111	3.25	kelch domain containing 7B
KLHDC8A	0.0147	3.11	kelch domain containing 8A
KLHL12	0.0212	2.93	kelch like family member 12
KLHL35	0.0045	3.64	kelch like family member 35
KLHL7	0.0123	3.2	kelch like family member 7
KLK12	0.0215	2.92	kallikrein related peptidase 12
KMT2E-AS1	0.0156	3.08	KMT2E antisense RNA 1
KNL1	0.0257	2.81	kinetochore scaffold 1
KNOP1	0.0373	2.6	lysine rich nucleolar protein 1
KNSTRN	0.0285	2.76	kinetochore localized astrin (SPAG5) binding protein
KNTC1	0.0297	2.73	kinetochore associated 1
KPNA1	0.00565	3.54	karyopherin subunit alpha 1
KRT10-AS1	0.0353	2.63	KRT10 antisense RNA 1
KRT14	0.000912	4.19	keratin 14
KRT15	1.61e-06	5.77	keratin 15
KRT16	0.000381	4.45	keratin 16
KRT19	0.0061	3.51	keratin 19
KRT23	0.00237	3.88	keratin 23
KRT6A	0.00386	3.7	keratin 6A
KRT6B	0.00595	3.52	keratin 6B
KRT78	0.0458	2.47	keratin 78
KRT8	0.00163	4	keratin 8
KRT80	0.000516	4.36	keratin 80
KRT81	0.0392	2.57	keratin 81
KRT86	0.0169	3.04	keratin 86
KRT8P12	0.0126	3.19	keratin 8 pseudogene 12
KRTAP4-1	0.00367	3.72	keratin associated protein 4-1
KRTCAP3	0.00474	3.61	keratinocyte associated protein 3
LACTB2	0.0143	3.13	lactamase beta 2
LAD1	0.00394	3.69	ladinin 1
LAG3	0.00353	3.73	lymphocyte activating 3
LAGE3	0.0197	2.96	L antigen family member 3
LAMB3	5.05e-06	5.51	laminin subunit beta 3
LAMC1	0.043	2.51	laminin subunit gamma 1
LAMP5	0.00658	3.49	lysosomal associated membrane protein family member 5
LAPTM4B	0.0125	3.19	lysosomal protein transmembrane 4 beta
LARGE2	0.0111	3.25	LARGE xylosyl- and glucuronyltransferase 2
LARP4	0.000829	4.22	La ribonucleoprotein 4
LARS2	0.000676	4.29	leucyl-tRNA synthetase 2, mitochondrial
LAX1	0.00542	3.56	lymphocyte transmembrane adaptor 1
LBHD1	0.0392	2.57	LBH domain containing 1
LBR	0.00843	3.38	lamin B receptor
LBX2-AS1	0.0364	2.61	LBX2 antisense RNA 1
LCMT1	0.00756	3.42	leucine carboxyl methyltransferase 1
LCN2	2.67e-06	5.65	lipocalin 2
LCOR	0.0166	3.05	ligand dependent nuclear receptor corepressor
LDAF1	0.0101	3.29	lipid droplet assembly factor 1
LDAH	0.00208	3.92	lipid droplet associated hydrolase
LDHA	0.0226	2.89	lactate dehydrogenase A
LDHB	0.000165	4.68	lactate dehydrogenase B
LEF1	0.0298	2.73	lymphoid enhancer binding factor 1
LEMD1	0.00226	3.89	LEM domain containing 1
LGALS3BP	0.000353	4.47	galectin 3 binding protein
LGALS8	0.0142	3.13	galectin 8
LGI2	0.0422	2.53	leucine rich repeat LGI family member 2
LGR4	0.0196	2.96	leucine rich repeat containing G protein-coupled receptor 4
LGSN	0.000683	4.28	lengsin, lens protein with glutamine synthetase domain
LHPP	0.0213	2.92	phospholysine phosphohistidine inorganic pyrophosphate phosphatase
LIAS	0.0362	2.62	lipoic acid synthetase
LIG3	0.0346	2.64	DNA ligase 3
LILRB4	0.045	2.49	leukocyte immunoglobulin like receptor B4
LIMK1	0.0238	2.86	LIM domain kinase 1
LIN7C	0.00769	3.42	lin-7 homolog C, crumbs cell polarity complex component
LINC00319	0.0287	2.75	long intergenic non-protein coding RNA 319
LINC00460	0.015	3.1	long intergenic non-protein coding RNA 460
LINC00467	0.024	2.86	long intergenic non-protein coding RNA 467
LINC00470	0.0486	2.44	long intergenic non-protein coding RNA 470
LINC00491	0.0372	2.6	long intergenic non-protein coding RNA 491
LINC00511	0.00893	3.35	long intergenic non-protein coding RNA 511
LINC00526	0.0298	2.73	long intergenic non-protein coding RNA 526
LINC00665	0.00311	3.78	long intergenic non-protein coding RNA 665
LINC00857	0.0469	2.46	long intergenic non-protein coding RNA 857
LINC00944	0.0477	2.45	long intergenic non-protein coding RNA 944
LINC00992	0.0427	2.52	long intergenic non-protein coding RNA 992
LINC02910	7.53e-05	4.88	long intergenic non-protein coding RNA 2910
LMAN2L	0.0232	2.88	lectin, mannose binding 2 like
LMLN	0.0418	2.53	leishmanolysin like peptidase
LMNB1	0.00517	3.58	lamin B1
LNPK	0.0461	2.47	lunapark, ER junction formation factor
LOXL1	0.0222	2.9	lysyl oxidase like 1
LOXL2	0.0277	2.77	lysyl oxidase like 2
LPGAT1	7.71e-08	6.37	lysophosphatidylglycerol acyltransferase 1
LRBA	0.000212	4.61	LPS responsive beige-like anchor protein
LRIF1	0.0366	2.61	ligand dependent nuclear receptor interacting factor 1
LRIG3	0.0114	3.24	leucine rich repeats and immunoglobulin like domains 3
LRP11	0.0138	3.15	LDL receptor related protein 11
LRP5L	0.0229	2.88	LDL receptor related protein 5 like
LRP8	0.00135	4.06	LDL receptor related protein 8
LRRC14	0.0428	2.52	leucine rich repeat containing 14
LRRC15	0.014	3.14	leucine rich repeat containing 15
LRRC20	0.0161	3.06	leucine rich repeat containing 20
LRRC29	0.0467	2.46	leucine rich repeat containing 29
LRRC31	0.00564	3.54	leucine rich repeat containing 31
LRRC47	0.00946	3.33	leucine rich repeat containing 47
LRRC8E	0.000294	4.52	leucine rich repeat containing 8 VRAC subunit E
LRRN1	0.0264	2.8	leucine rich repeat neuronal 1
LSG1	0.0414	2.54	large 60S subunit nuclear export GTPase 1
LSM12	0.0159	3.07	LSM12 homolog
LSM2	0.0373	2.6	LSM2 homolog, U6 small nuclear RNA and mRNA degradation associated
LSM5	0.0138	3.15	LSM5 homolog, U6 small nuclear RNA and mRNA degradation associated
LSM7	0.0455	2.48	LSM7 homolog, U6 small nuclear RNA and mRNA degradation associated
LSR	0.000722	4.26	lipolysis stimulated lipoprotein receptor
LTF	0.000161	4.69	lactotransferrin
LTO1	0.0322	2.69	LTO1 maturation factor of ABCE1
LY6D	3.04e-10	7.3	lymphocyte antigen 6 family member D
LYPD1	0.00499	3.6	LY6/PLAUR domain containing 1
LYPD3	9.17e-05	4.84	LY6/PLAUR domain containing 3
LYPD6B	0.0407	2.55	LY6/PLAUR domain containing 6B
LYPLA1	0.0454	2.48	lysophospholipase 1
LYPLA2	0.0118	3.22	lysophospholipase 2
LYSMD1	0.0285	2.76	LysM domain containing 1
LZIC	0.0251	2.83	leucine zipper and CTNNBIP1 domain containing
LZTS3	0.0152	3.1	leucine zipper tumor suppressor family member 3
MACC1	0.0394	2.57	MET transcriptional regulator MACC1
MACIR	0.0265	2.8	macrophage immunometabolism regulator
MAD2L2	0.0348	2.64	mitotic arrest deficient 2 like 2
MAFG-DT	0.04	2.56	MAFG divergent transcript
MAGEA10	0.00467	3.62	MAGE family member A10
MAGEA12	0.0116	3.23	MAGE family member A12
MAGEA4	0.0273	2.78	MAGE family member A4
MAGED1	0.015	3.1	MAGE family member D1
MAGEF1	0.0492	2.43	MAGE family member F1
MAGOH2P	0.041	2.54	mago homolog 2, pseudogene
MAGOHB	0.0362	2.62	mago homolog B, exon junction complex subunit
MAGT1	1.6e-06	5.77	magnesium transporter 1
MAL2	2.77e-05	5.12	mal, T cell differentiation protein 2
MAML1	0.000158	4.7	mastermind like transcriptional coactivator 1
MAN1B1	0.0277	2.77	mannosidase alpha class 1B member 1
MAN2A1	0.00649	3.49	mannosidase alpha class 2A member 1
MANEAL	0.000535	4.35	mannosidase endo-alpha like
MANF	0.0466	2.46	mesencephalic astrocyte derived neurotrophic factor
MAP3K21	0.000703	4.27	mitogen-activated protein kinase kinase kinase 21
MAP3K9	0.0172	3.03	mitogen-activated protein kinase kinase kinase 9
MAP7	0.00338	3.75	microtubule associated protein 7
MAP7D2	1.11e-05	5.32	MAP7 domain containing 2
MAPK13	0.00552	3.55	mitogen-activated protein kinase 13
MAPKAP1	0.0186	2.99	MAPK associated protein 1
MARCKSL1	0.0155	3.09	MARCKS like 1
MARS2	0.0366	2.61	methionyl-tRNA synthetase 2, mitochondrial
MARVELD3	0.0468	2.46	MARVEL domain containing 3
MAST1	0.0465	2.46	microtubule associated serine/threonine kinase 1
MASTL	0.0394	2.57	microtubule associated serine/threonine kinase like
MB	0.00202	3.93	myoglobin
MCAT	0.0165	3.05	malonyl-CoA-acyl carrier protein transacylase
MCF2L-AS1	0.0088	3.36	MCF2L antisense RNA 1
MCM10	0.0405	2.55	minichromosome maintenance 10 replication initiation factor
MCM2	0.00991	3.31	minichromosome maintenance complex component 2
MCM6	0.0395	2.56	minichromosome maintenance complex component 6
MCRIP2	0.0208	2.94	MAPK regulated corepressor interacting protein 2
MCU	0.000719	4.26	mitochondrial calcium uniporter
MDC1	0.0421	2.53	mediator of DNA damage checkpoint 1
MDH1	0.0437	2.5	malate dehydrogenase 1
MDK	0.00128	4.08	midkine
ME2	0.0126	3.19	malic enzyme 2
MEA1	0.0189	2.98	male-enhanced antigen 1
MECR	0.0477	2.45	mitochondrial trans-2-enoyl-CoA reductase
MED1	0.00229	3.89	mediator complex subunit 1
MED13	0.0129	3.18	mediator complex subunit 13
MED19	0.037	2.61	mediator complex subunit 19
MED20	0.0345	2.64	mediator complex subunit 20
MED8	0.000325	4.49	mediator complex subunit 8
MED9	0.000194	4.64	mediator complex subunit 9
MELK	0.00177	3.97	maternal embryonic leucine zipper kinase
MELTF	0.0478	2.45	melanotransferrin
MEST	0.0458	2.47	mesoderm specific transcript
MET	0.0484	2.44	MET proto-oncogene, receptor tyrosine kinase
METAP1	0.0251	2.83	methionyl aminopeptidase 1
METTL1	0.0313	2.7	methyltransferase 1, tRNA methylguanosine
METTL13	0.000833	4.22	methyltransferase 13, eEF1A lysine and N-terminal methyltransferase
METTL18	0.00902	3.35	methyltransferase like 18
METTL21A	0.0201	2.95	methyltransferase 21A, HSPA lysine
METTL23	0.0266	2.8	methyltransferase like 23
METTL25B	0.0287	2.75	methyltransferase like 25B
METTL27	0.00619	3.51	methyltransferase like 27
METTL7B	0.00291	3.8	methyltransferase like 7B
METTL8	0.0396	2.56	methyltransferase 8, methylcytidine
MEX3A	0.047	2.46	mex-3 RNA binding family member A
MFAP1	0.0131	3.17	microfibril associated protein 1
MFAP2	0.0162	3.06	microfibril associated protein 2
MFSD3	0.0137	3.15	major facilitator superfamily domain containing 3
MGAT4B	0.0126	3.19	alpha-1,3-mannosyl-glycoprotein 4-beta-N-acetylglucosaminyltransferase B
MGME1	0.0433	2.51	mitochondrial genome maintenance exonuclease 1
MIA	0.0454	2.48	MIA SH3 domain containing
MIF	0.0144	3.12	macrophage migration inhibitory factor
MINPP1	0.0147	3.11	multiple inositol-polyphosphate phosphatase 1
MIPOL1	0.000948	4.18	mirror-image polydactyly 1
MIR1204	0.0239	2.86	microRNA 1204
MIR1236	0.00145	4.04	microRNA 1236
MIR205	0.037	2.61	microRNA 205
MIR205HG	0.0339	2.65	MIR205 host gene
MIR3934	0.0053	3.57	microRNA 3934
MIR424	0.0388	2.58	microRNA 424
MIR4453HG	0.0431	2.51	MIR4453 host gene
MIR4647	0.0278	2.77	microRNA 4647
MIR4723	0.0123	3.2	microRNA 4723
MIR646HG	0.00147	4.04	MIR646 host gene
MIR6743	0.0042	3.66	microRNA 6743
MIR6751	0.0455	2.48	microRNA 6751
MIR6778	0.00208	3.92	microRNA 6778
MIR6834	0.0238	2.86	microRNA 6834
MIR6836	0.0111	3.25	microRNA 6836
MIR6878	0.0413	2.54	microRNA 6878
MIR7110	0.0475	2.45	microRNA 7110
MIR7114	0.00172	3.98	microRNA 7114
MIR943	0.0257	2.82	microRNA 943
MIS18A	0.0275	2.78	MIS18 kinetochore protein A
MIX23	0.0209	2.93	mitochondrial matrix import factor 23
MKI67	0.0232	2.87	marker of proliferation Ki-67
MKRN1	0.0145	3.12	makorin ring finger protein 1
MLEC	0.00154	4.02	malectin
MLLT11	0.0396	2.56	MLLT11 transcription factor 7 cofactor
MMD	0.0228	2.89	monocyte to macrophage differentiation associated
MMP1	4.03e-13	8.25	matrix metallopeptidase 1
MMP10	7.46e-06	5.41	matrix metallopeptidase 10
MMP11	0.0157	3.08	matrix metallopeptidase 11
MMP12	3.41e-10	7.26	matrix metallopeptidase 12
MMP13	7.22e-05	4.9	matrix metallopeptidase 13
MMP14	0.0265	2.8	matrix metallopeptidase 14
MMP3	0.00338	3.75	matrix metallopeptidase 3
MMP7	0.00131	4.07	matrix metallopeptidase 7
MMP9	0.00226	3.89	matrix metallopeptidase 9
MNAT1	0.0252	2.83	MNAT1 component of CDK activating kinase
MND1	0.00726	3.45	meiotic nuclear divisions 1
MNX1	0.0297	2.73	motor neuron and pancreas homeobox 1
MOCOS	0.0111	3.25	molybdenum cofactor sulfurase
MOGS	0.0392	2.57	mannosyl-oligosaccharide glucosidase
MORC2	0.0479	2.45	MORC family CW-type zinc finger 2
MORC2-AS1	0.00658	3.49	MORC2 antisense RNA 1
MOSPD1	0.00482	3.61	motile sperm domain containing 1
MPHOSPH9	0.00282	3.82	M-phase phosphoprotein 9
MPV17	0.0345	2.64	mitochondrial inner membrane protein MPV17
MPZL1	0.0172	3.03	myelin protein zero like 1
MPZL2	9.72e-05	4.82	myelin protein zero like 2
MREG	0.0011	4.13	melanoregulin
MRM2	0.0476	2.45	mitochondrial rRNA methyltransferase 2
MROH1	0.0192	2.97	maestro heat like repeat family member 1
MROH7-TTC4	0.00772	3.41	MROH7-TTC4 readthrough (NMD candidate)
MRPL13	0.0145	3.12	mitochondrial ribosomal protein L13
MRPL15	0.0254	2.82	mitochondrial ribosomal protein L15
MRPL16	0.0399	2.56	mitochondrial ribosomal protein L16
MRPL17	0.0356	2.63	mitochondrial ribosomal protein L17
MRPL18	0.0215	2.92	mitochondrial ribosomal protein L18
MRPL22	0.0319	2.69	mitochondrial ribosomal protein L22
MRPL24	0.0423	2.52	mitochondrial ribosomal protein L24
MRPL3	0.0374	2.6	mitochondrial ribosomal protein L3
MRPL30	0.0395	2.57	mitochondrial ribosomal protein L30
MRPL32	0.0488	2.44	mitochondrial ribosomal protein L32
MRPL36	0.0356	2.63	mitochondrial ribosomal protein L36
MRPL40	0.017	3.03	mitochondrial ribosomal protein L40
MRPL45	0.0466	2.46	mitochondrial ribosomal protein L45
MRPL47	0.0362	2.62	mitochondrial ribosomal protein L47
MRPL49	0.0293	2.74	mitochondrial ribosomal protein L49
MRPL51	0.0495	2.43	mitochondrial ribosomal protein L51
MRPL55	0.0114	3.23	mitochondrial ribosomal protein L55
MRPL57	0.00623	3.51	mitochondrial ribosomal protein L57
MRPL58	0.0213	2.92	mitochondrial ribosomal protein L58
MRPS10	0.0417	2.53	mitochondrial ribosomal protein S10
MRPS16	0.00714	3.45	mitochondrial ribosomal protein S16
MRPS17	0.0273	2.78	mitochondrial ribosomal protein S17
MRPS18A	0.0351	2.63	mitochondrial ribosomal protein S18A
MRPS18B	0.00973	3.32	mitochondrial ribosomal protein S18B
MRPS2	0.041	2.54	mitochondrial ribosomal protein S2
MRPS26	0.0479	2.45	mitochondrial ribosomal protein S26
MRPS33	0.0212	2.93	mitochondrial ribosomal protein S33
MRPS34	0.0218	2.91	mitochondrial ribosomal protein S34
MRPS35	0.0184	3	mitochondrial ribosomal protein S35
MRPS6	0.0115	3.23	mitochondrial ribosomal protein S6
MRPS7	0.0245	2.84	mitochondrial ribosomal protein S7
MRTO4	0.0182	3	MRT4 homolog, ribosome maturation factor
MSC	0.0268	2.79	musculin
MSH2	0.0375	2.6	mutS homolog 2
MSI2	0.0447	2.49	musashi RNA binding protein 2
MSRB1	0.0017	3.99	methionine sulfoxide reductase B1
MST1R	0.0093	3.34	macrophage stimulating 1 receptor
MTA3	0.000683	4.28	metastasis associated 1 family member 3
MTCH2	0.00213	3.91	mitochondrial carrier 2
MTCL1	0.027	2.79	microtubule crosslinking factor 1
MTERF3	0.0121	3.21	mitochondrial transcription termination factor 3
MTFR2	0.0301	2.72	mitochondrial fission regulator 2
MTHFD1	0.0411	2.54	methylenetetrahydrofolate dehydrogenase, cyclohydrolase and formyltetrahydrofolate synthetase 1
MTIF2	0.0355	2.63	mitochondrial translational initiation factor 2
MTMR11	0.0252	2.83	myotubularin related protein 11
MTMR4	0.017	3.04	myotubularin related protein 4
MTRFR	0.0212	2.93	mitochondrial translation release factor in rescue
MTX1	0.0392	2.57	metaxin 1
MTX2	0.027	2.79	metaxin 2
MUC13	0.00103	4.15	mucin 13, cell surface associated
MUC16	1.79e-06	5.73	mucin 16, cell surface associated
MUC20	0.0301	2.72	mucin 20, cell surface associated
MUC5B	0.0213	2.92	mucin 5B, oligomeric mucus/gel-forming
MX2	0.000683	4.28	MX dynamin like GTPase 2
MXRA5	0.0116	3.23	matrix remodeling associated 5
MYBL2	0.0361	2.62	MYB proto-oncogene like 2
MYCL	0.0456	2.48	MYCL proto-oncogene, bHLH transcription factor
MYEOV	0.0189	2.98	myeloma overexpressed
MYO19	0.0246	2.84	myosin XIX
MYO1E	0.0323	2.68	myosin IE
MZB1	2.38e-07	6.18	marginal zone B and B1 cell specific protein
NAA10	0.0485	2.44	N-alpha-acetyltransferase 10, NatA catalytic subunit
NAA15	0.0414	2.54	N-alpha-acetyltransferase 15, NatA auxiliary subunit
NAA20	0.0339	2.65	N-alpha-acetyltransferase 20, NatB catalytic subunit
NAA35	0.0447	2.49	N-alpha-acetyltransferase 35, NatC auxiliary subunit
NABP2	0.0447	2.49	nucleic acid binding protein 2
NACC1	0.0218	2.91	nucleus accumbens associated 1
NADK	0.00368	3.72	NAD kinase
NADK2	0.000733	4.26	NAD kinase 2, mitochondrial
NALF2	0.0398	2.56	NALCN channel auxiliary factor 2
NANOS1	0.0132	3.17	nanos C2HC-type zinc finger 1
NANP	0.0338	2.66	N-acetylneuraminic acid phosphatase
NAP1L4	0.0261	2.81	nucleosome assembly protein 1 like 4
NAPG	2.94e-05	5.11	NSF attachment protein gamma
NAPRT	7.23e-06	5.43	nicotinate phosphoribosyltransferase
NARS1	0.0133	3.17	asparaginyl-tRNA synthetase 1
NAT14	0.042	2.53	N-acetyltransferase 14 (putative)
NAXE	0.0173	3.03	NAD(P)HX epimerase
NBPF1	0.0118	3.22	NBPF member 1
NCAPD2	0.0476	2.45	non-SMC condensin I complex subunit D2
NCAPG	0.00589	3.53	non-SMC condensin I complex subunit G
NCAPG2	0.034	2.65	non-SMC condensin II complex subunit G2
NCAPH	0.012	3.21	non-SMC condensin I complex subunit H
NDC80	0.00179	3.97	NDC80 kinetochore complex component
NDP	0.0186	2.99	norrin cystine knot growth factor NDP
NDUFAF1	0.00519	3.58	NADH:ubiquinone oxidoreductase complex assembly factor 1
NDUFAF2	0.0298	2.73	NADH:ubiquinone oxidoreductase complex assembly factor 2
NDUFB10	0.00224	3.9	NADH:ubiquinone oxidoreductase subunit B10
NDUFB11	0.0267	2.79	NADH:ubiquinone oxidoreductase subunit B11
NDUFB9	0.0126	3.19	NADH:ubiquinone oxidoreductase subunit B9
NDUFS3	0.00304	3.79	NADH:ubiquinone oxidoreductase core subunit S3
NDUFS5	0.0227	2.89	NADH:ubiquinone oxidoreductase subunit S5
NDUFS6	0.0328	2.67	NADH:ubiquinone oxidoreductase subunit S6
NECTIN1	0.0431	2.51	nectin cell adhesion molecule 1
NECTIN4	0.00692	3.47	nectin cell adhesion molecule 4
NEDD8	0.0372	2.6	NEDD8 ubiquitin like modifier
NEFH	0.0484	2.44	neurofilament heavy chain
NEFL	0.0479	2.45	neurofilament light chain
NEIL3	0.0346	2.64	nei like DNA glycosylase 3
NEK2	0.00701	3.46	NIMA related kinase 2
NET1	0.00295	3.8	neuroepithelial cell transforming 1
NETO1	0.00883	3.36	neuropilin and tolloid like 1
NETO2	0.0282	2.76	neuropilin and tolloid like 2
NEU1	0.0133	3.17	neuraminidase 1
NFE2L3	0.0215	2.92	NFE2 like bZIP transcription factor 3
NFXL1	0.0163	3.06	nuclear transcription factor, X-box binding like 1
NGEF	0.0117	3.22	neuronal guanine nucleotide exchange factor
NHS	0.0145	3.12	NHS actin remodeling regulator
NIF3L1	0.0414	2.53	NGG1 interacting factor 3 like 1
NIPAL2	0.00509	3.59	NIPA like domain containing 2
NIPSNAP2	0.00179	3.97	nipsnap homolog 2
NIT2	0.0373	2.6	nitrilase family member 2
NKAIN4	0.0207	2.94	sodium/potassium transporting ATPase interacting 4
NKAP	0.0218	2.91	NFKB activating protein
NKIRAS2	0.0373	2.6	NFKB inhibitor interacting Ras like 2
NKX2-5	0.00558	3.55	NK2 homeobox 5
NLK	0.0208	2.93	nemo like kinase
NLN	0.035	2.64	neurolysin
NMB	1.37e-08	6.66	neuromedin B
NME7	0.0199	2.96	NME/NM23 family member 7
NMRAL1	0.014	3.14	NmrA like redox sensor 1
NMU	0.00108	4.14	neuromedin U
NOA1	0.00844	3.38	nitric oxide associated 1
NOB1	0.0241	2.85	NIN1 (RPN12) binding protein 1 homolog
NOC4L	0.0265	2.8	nucleolar complex associated 4 homolog
NOL11	0.0432	2.51	nucleolar protein 11
NOL6	0.00883	3.36	nucleolar protein 6
NOL9	0.0123	3.2	nucleolar protein 9
NOM1	0.00228	3.89	nucleolar protein with MIF4G domain 1
NONO	0.0489	2.44	non-POU domain containing octamer binding
NOP14	0.0338	2.66	NOP14 nucleolar protein
NOPCHAP1	0.0266	2.8	NOP protein chaperone 1
NOS1AP	0.0152	3.09	nitric oxide synthase 1 adaptor protein
NOX4	0.0218	2.91	NADPH oxidase 4
NOX5	0.0422	2.52	NADPH oxidase 5
NPAS2	0.0353	2.63	neuronal PAS domain protein 2
NPEPPS	0.0324	2.68	aminopeptidase puromycin sensitive
NPM1	0.00847	3.38	nucleophosmin 1
NPM3	0.0219	2.91	nucleophosmin/nucleoplasmin 3
NPTX1	0.0169	3.04	neuronal pentraxin 1
NPTX2	0.00461	3.63	neuronal pentraxin 2
NQO1	3.89e-06	5.57	NAD(P)H quinone dehydrogenase 1
NRAS	0.0295	2.73	NRAS proto-oncogene, GTPase
NRIP3	0.00844	3.38	nuclear receptor interacting protein 3
NRK	0.0229	2.88	Nik related kinase
NSD2	0.0077	3.42	nuclear receptor binding SET domain protein 2
NSDHL	0.0192	2.97	NAD(P) dependent steroid dehydrogenase-like
NT5E	3.87e-05	5.04	5'-nucleotidase ecto
NTHL1	5.44e-06	5.49	nth like DNA glycosylase 1
NTMT1	0.0478	2.45	N-terminal Xaa-Pro-Lys N-methyltransferase 1
NUBPL	0.00522	3.58	nucleotide binding protein like
NUDT1	0.00883	3.36	nudix hydrolase 1
NUDT16L1	0.0432	2.51	nudix hydrolase 16 like 1
NUDT16L2P	0.0108	3.26	nudix hydrolase 16 like 2, pseudogene
NUDT19	0.00314	3.78	nudix hydrolase 19
NUF2	0.0026	3.85	NUF2 component of NDC80 kinetochore complex
NUP107	0.0339	2.65	nucleoporin 107
NUP155	0.0479	2.45	nucleoporin 155
NUP205	0.0245	2.84	nucleoporin 205
NUP35	0.0499	2.42	nucleoporin 35
NUP42	0.0228	2.89	nucleoporin 42
NUP62CL	0.0113	3.24	nucleoporin 62 C-terminal like
NUP85	0.0455	2.48	nucleoporin 85
NUTF2	0.0457	2.48	nuclear transport factor 2
NVL	0.0488	2.44	nuclear VCP like
NXPH4	0.0424	2.52	neurexophilin 4
NXT2	0.0217	2.91	nuclear transport factor 2 like export factor 2
OAS1	0.0005	4.37	2'-5'-oligoadenylate synthetase 1
OAT	0.00157	4.01	ornithine aminotransferase
OCIAD2	0.00499	3.6	OCIA domain containing 2
ODR4	0.00945	3.33	odr-4 GPCR localization factor homolog
OIP5	0.0248	2.83	Opa interacting protein 5
OIP5-AS1	0.0053	3.57	OIP5 antisense RNA 1
OLFM4	0.000284	4.53	olfactomedin 4
OOEP	0.0307	2.71	oocyte expressed protein
OPA1	0.0133	3.17	OPA1 mitochondrial dynamin like GTPase
OPLAH	0.0276	2.78	5-oxoprolinase, ATP-hydrolysing
OR7E14P	0.0101	3.29	olfactory receptor family 7 subfamily E member 14 pseudogene
OR7E37P	0.0387	2.58	olfactory receptor family 7 subfamily E member 37 pseudogene
ORC1	0.0428	2.52	origin recognition complex subunit 1
ORC5	0.0408	2.55	origin recognition complex subunit 5
ORC6	0.0343	2.65	origin recognition complex subunit 6
ORMDL2	0.0219	2.91	ORMDL sphingolipid biosynthesis regulator 2
OSBPL3	0.0278	2.77	oxysterol binding protein like 3
OSGIN1	0.0253	2.82	oxidative stress induced growth inhibitor 1
OSMR	0.00883	3.36	oncostatin M receptor
OSTC	0.0272	2.78	oligosaccharyltransferase complex non-catalytic subunit
OTUB2	0.0111	3.25	OTU deubiquitinase, ubiquitin aldehyde binding 2
OTULIN	0.0234	2.87	OTU deubiquitinase with linear linkage specificity
OVOL1	0.0194	2.97	ovo like transcriptional repressor 1
OVOL2	0.0405	2.55	ovo like zinc finger 2
OXA1L	0.046	2.47	OXA1L mitochondrial inner membrane protein
OXLD1	0.0336	2.66	oxidoreductase like domain containing 1
OXSM	0.00474	3.62	3-oxoacyl-ACP synthase, mitochondrial
P2RX5	0.041	2.54	purinergic receptor P2X 5
P2RY2	2.76e-08	6.55	purinergic receptor P2Y2
P2RY6	0.0263	2.8	pyrimidinergic receptor P2Y6
P3H3	0.0327	2.68	prolyl 3-hydroxylase 3
P3H4	0.0129	3.18	prolyl 3-hydroxylase family member 4 (inactive)
P4HA1	0.0102	3.29	prolyl 4-hydroxylase subunit alpha 1
P4HB	0.0308	2.71	prolyl 4-hydroxylase subunit beta
PABIR2	0.00992	3.3	PABIR family member 2
PABPC1	0.0162	3.06	poly(A) binding protein cytoplasmic 1
PABPC3	0.0243	2.85	poly(A) binding protein cytoplasmic 3
PADI3	0.0247	2.84	peptidyl arginine deiminase 3
PAEP	3.91e-05	5.04	progestagen associated endometrial protein
PAFAH1B3	0.00931	3.34	platelet activating factor acetylhydrolase 1b catalytic subunit 3
PAIP1	0.0316	2.7	poly(A) binding protein interacting protein 1
PAK6	0.00381	3.7	p21 (RAC1) activated kinase 6
PALB2	0.0159	3.07	partner and localizer of BRCA2
PALS2	0.0115	3.23	protein associated with LIN7 2, MAGUK p55 family member
PANK1	0.00203	3.93	pantothenate kinase 1
PAQR7	0.00143	4.05	progestin and adipoQ receptor family member 7
PARG	0.0152	3.1	poly(ADP-ribose) glycohydrolase
PARK7	0.0105	3.27	Parkinsonism associated deglycase
PARN	0.00509	3.59	poly(A)-specific ribonuclease
PARP1	0.0335	2.66	poly(ADP-ribose) polymerase 1
PARPBP	0.0458	2.48	PARP1 binding protein
PARS2	0.0432	2.51	prolyl-tRNA synthetase 2, mitochondrial
PAX7	0.00474	3.62	paired box 7
PAX9	0.0186	2.99	paired box 9
PAXIP1	0.0311	2.7	PAX interacting protein 1
PBK	0.000533	4.35	PDZ binding kinase
PC	0.00796	3.4	pyruvate carboxylase
PCBD2	0.0338	2.66	pterin-4 alpha-carbinolamine dehydratase 2
PCDH7	0.0143	3.13	protocadherin 7
PCDHB2	0.0478	2.45	protocadherin beta 2
PCGF1	0.0177	3.02	polycomb group ring finger 1
PCGF3	0.0338	2.66	polycomb group ring finger 3
PCLAF	0.000505	4.37	PCNA clamp associated factor
PCMTD2	0.0408	2.55	protein-L-isoaspartate (D-aspartate) O-methyltransferase domain containing 2
PCNA	0.0212	2.93	proliferating cell nuclear antigen
PCNX2	0.0403	2.55	pecanex 2
PCNX3	0.00668	3.48	pecanex 3
PCP4	3.84e-06	5.58	Purkinje cell protein 4
PCP4L1	4.03e-13	8.28	Purkinje cell protein 4 like 1
PCSK1N	0.00892	3.36	proprotein convertase subtilisin/kexin type 1 inhibitor
PDGFC	0.0113	3.24	platelet derived growth factor C
PDGFRL	0.00541	3.56	platelet derived growth factor receptor like
PDHX	0.0146	3.12	pyruvate dehydrogenase complex component X
PDIA2	0.0338	2.66	protein disulfide isomerase family A member 2
PDIA3	0.000163	4.69	protein disulfide isomerase family A member 3
PDIA4	0.0218	2.91	protein disulfide isomerase family A member 4
PDIA6	0.0309	2.71	protein disulfide isomerase family A member 6
PDIK1L	0.000867	4.21	PDLIM1 interacting kinase 1 like
PDK1	0.0331	2.67	pyruvate dehydrogenase kinase 1
PDLIM4	0.0257	2.81	PDZ and LIM domain 4
PDP1	0.000418	4.42	pyruvate dehydrogenase phosphatase catalytic subunit 1
PDRG1	0.0346	2.64	p53 and DNA damage regulated 1
PDS5A	0.000117	4.78	PDS5 cohesin associated factor A
PDZD11	0.0413	2.54	PDZ domain containing 11
PDZD8	0.0131	3.17	PDZ domain containing 8
PDZK1IP1	0.00511	3.58	PDZK1 interacting protein 1
PEDS1	0.0282	2.76	plasmanylethanolamine desaturase 1
PFAS	0.00742	3.43	phosphoribosylformylglycinamidine synthase
PFN2	0.00649	3.49	profilin 2
PGAP3	0.023	2.88	post-GPI attachment to proteins phospholipase 3
PGAP6	0.0489	2.44	post-glycosylphosphatidylinositol attachment to proteins 6
PGGT1B	0.00756	3.42	protein geranylgeranyltransferase type I subunit beta
PGK1	0.00287	3.81	phosphoglycerate kinase 1
PGM2L1	0.0337	2.66	phosphoglucomutase 2 like 1
PGM3	0.00177	3.97	phosphoglucomutase 3
PGP	0.0091	3.35	phosphoglycolate phosphatase
PHB1	0.00801	3.4	prohibitin 1
PHETA2	0.0285	2.76	PH domain containing endocytic trafficking adaptor 2
PHF19	0.000969	4.17	PHD finger protein 19
PHF5A	0.0323	2.68	PHD finger protein 5A
PHF6	0.0424	2.52	PHD finger protein 6
PHKA1	0.00528	3.57	phosphorylase kinase regulatory subunit alpha 1
PHLDA2	0.0296	2.73	pleckstrin homology like domain family A member 2
PHRF1	0.0424	2.52	PHD and ring finger domains 1
PI3	0.033	2.67	peptidase inhibitor 3
PI4K2B	0.000281	4.54	phosphatidylinositol 4-kinase type 2 beta
PIGH	0.037	2.61	phosphatidylinositol glycan anchor biosynthesis class H
PIGM	0.0104	3.28	phosphatidylinositol glycan anchor biosynthesis class M
PIGN	0.0383	2.58	phosphatidylinositol glycan anchor biosynthesis class N
PIGW	0.0112	3.25	phosphatidylinositol glycan anchor biosynthesis class W
PIH1D1	0.0444	2.5	PIH1 domain containing 1
PIK3CB	0.0376	2.59	phosphatidylinositol-4,5-bisphosphate 3-kinase catalytic subunit beta
PIM2	0.011	3.26	Pim-2 proto-oncogene, serine/threonine kinase
PIMREG	0.0314	2.7	PICALM interacting mitotic regulator
PIP4K2C	0.031	2.71	phosphatidylinositol-5-phosphate 4-kinase type 2 gamma
PIP5K1A	0.0151	3.1	phosphatidylinositol-4-phosphate 5-kinase type 1 alpha
PIP5KL1	0.00158	4.01	phosphatidylinositol-4-phosphate 5-kinase like 1
PIPOX	0.00585	3.53	pipecolic acid and sarcosine oxidase
PITPNM1	0.0258	2.81	phosphatidylinositol transfer protein membrane associated 1
PITX1	0.0204	2.94	paired like homeodomain 1
PITX2	0.00968	3.32	paired like homeodomain 2
PKD1L2	0.0266	2.8	polycystin 1 like 2 (gene/pseudogene)
PKIB	1.97e-05	5.2	cAMP-dependent protein kinase inhibitor beta
PKM	0.0113	3.24	pyruvate kinase M1/2
PLA2G2D	0.0257	2.82	phospholipase A2 group IID
PLA2G4A	0	8.52	phospholipase A2 group IVA
PLA2G7	0.0407	2.55	phospholipase A2 group VII
PLAAT1	0.00287	3.81	phospholipase A and acyltransferase 1
PLAC1	0.0392	2.57	placenta enriched 1
PLAU	3.35e-05	5.07	plasminogen activator, urokinase
PLEK2	0.00428	3.66	pleckstrin 2
PLEKHA8	0.0381	2.59	pleckstrin homology domain containing A8
PLEKHG3	0.0322	2.69	pleckstrin homology and RhoGEF domain containing G3
PLEKHG4	0.0143	3.13	pleckstrin homology and RhoGEF domain containing G4
PLEKHG4B	0.00773	3.41	pleckstrin homology and RhoGEF domain containing G4B
PLEKHG6	0.0418	2.53	pleckstrin homology and RhoGEF domain containing G6
PLEKHS1	0.0263	2.8	pleckstrin homology domain containing S1
PLGRKT	0.0475	2.45	plasminogen receptor with a C-terminal lysine
PLIN3	0.00948	3.33	perilipin 3
PLK1	0.0348	2.64	polo like kinase 1
PLOD1	0.0206	2.94	procollagen-lysine,2-oxoglutarate 5-dioxygenase 1
PLOD2	0.00269	3.83	procollagen-lysine,2-oxoglutarate 5-dioxygenase 2
PLP2	0.0388	2.58	proteolipid protein 2
PLPP2	0.00103	4.16	phospholipid phosphatase 2
PLPP4	0.0189	2.98	phospholipid phosphatase 4
PLPP5	0.000199	4.63	phospholipid phosphatase 5
PLPP6	1.69e-06	5.75	phospholipid phosphatase 6
PLS1	0.00117	4.11	plastin 1
PLTP	0.0185	2.99	phospholipid transfer protein
PLXNB3	0.0337	2.66	plexin B3
PM20D2	0.0183	3	peptidase M20 domain containing 2
PMAIP1	0.00439	3.65	phorbol-12-myristate-13-acetate-induced protein 1
PMEPA1	0.000354	4.47	prostate transmembrane protein, androgen induced 1
PMF1	0.0109	3.26	polyamine modulated factor 1
PMPCB	4.66e-05	5	peptidase, mitochondrial processing subunit beta
PMS2P1	0.0447	2.49	PMS1 homolog 2, mismatch repair system component pseudogene 1
PMVK	0.0297	2.73	phosphomevalonate kinase
PNMA6A	0.00615	3.51	PNMA family member 6A
PNMA8A	4.01e-05	5.03	PNMA family member 8A
PNPO	0.0229	2.88	pyridoxamine 5'-phosphate oxidase
PNPT1	0.0252	2.83	polyribonucleotide nucleotidyltransferase 1
POC5	0.0244	2.85	POC5 centriolar protein
PODXL2	0.0397	2.56	podocalyxin like 2
POF1B	0.0321	2.69	POF1B actin binding protein
POLD2	0.0289	2.75	DNA polymerase delta 2, accessory subunit
POLD4	0.00474	3.62	DNA polymerase delta 4, accessory subunit
POLE2	0.0133	3.17	DNA polymerase epsilon 2, accessory subunit
POLR2C	0.0285	2.76	RNA polymerase II subunit C
POLR2D	0.0326	2.68	RNA polymerase II subunit D
POLR2I	0.0281	2.76	RNA polymerase II subunit I
POLR2J	0.0463	2.47	RNA polymerase II subunit J
POLR3G	0.0338	2.66	RNA polymerase III subunit G
POLR3K	0.0372	2.6	RNA polymerase III subunit K
POP1	0.00777	3.41	POP1 homolog, ribonuclease P/MRP subunit
POP5	0.0282	2.76	POP5 homolog, ribonuclease P/MRP subunit
POU5F1B	0.0324	2.68	POU class 5 homeobox 1B
POU5F1P3	0.00406	3.68	POU class 5 homeobox 1 pseudogene 3
PPA1	0.00431	3.65	inorganic pyrophosphatase 1
PPAT	0.036	2.62	phosphoribosyl pyrophosphate amidotransferase
PPCDC	0.0257	2.81	phosphopantothenoylcysteine decarboxylase
PPCS	0.0273	2.78	phosphopantothenoylcysteine synthetase
PPFIA1	0.0138	3.15	PTPRF interacting protein alpha 1
PPIB	0.00993	3.3	peptidylprolyl isomerase B
PPIC	0.0244	2.85	peptidylprolyl isomerase C
PPIE	0.0473	2.45	peptidylprolyl isomerase E
PPIH	0.0412	2.54	peptidylprolyl isomerase H
PPIL1	0.0305	2.72	peptidylprolyl isomerase like 1
PPM1G	0.0299	2.73	protein phosphatase, Mg2+/Mn2+ dependent 1G
PPM1J	0.00984	3.31	protein phosphatase, Mg2+/Mn2+ dependent 1J
PPME1	0.0233	2.87	protein phosphatase methylesterase 1
PPP1CA	0.0473	2.46	protein phosphatase 1 catalytic subunit alpha
PPP1CC	0.0246	2.84	protein phosphatase 1 catalytic subunit gamma
PPP1R13L	0.0124	3.2	protein phosphatase 1 regulatory subunit 13 like
PPP1R14D	0.00108	4.14	protein phosphatase 1 regulatory inhibitor subunit 14D
PPP1R16A	0.00345	3.74	protein phosphatase 1 regulatory subunit 16A
PPP1R8	0.00611	3.51	protein phosphatase 1 regulatory subunit 8
PPP2R2C	0.0437	2.5	protein phosphatase 2 regulatory subunit Bgamma
PPP2R3A	0.00149	4.03	protein phosphatase 2 regulatory subunit B''alpha
PPP3CB	0.000898	4.2	protein phosphatase 3 catalytic subunit beta
PPP4C	0.00474	3.62	protein phosphatase 4 catalytic subunit
PPP4R3A	0.0224	2.89	protein phosphatase 4 regulatory subunit 3A
PQBP1	0.0471	2.46	polyglutamine binding protein 1
PRAME	0.000817	4.23	PRAME nuclear receptor transcriptional regulator
PRC1	0.0011	4.13	protein regulator of cytokinesis 1
PRCC	0.00245	3.87	proline rich mitotic checkpoint control factor
PRDX1	0.00649	3.49	peroxiredoxin 1
PRDX4	0.0309	2.71	peroxiredoxin 4
PRELID3B	0.0174	3.02	PRELI domain containing 3B
PREP	0.000111	4.79	prolyl endopeptidase
PRIM1	0.0183	3	DNA primase subunit 1
PRIM2	0.0377	2.59	DNA primase subunit 2
PRLR	0.0352	2.63	prolactin receptor
PRMT3	0.0308	2.71	protein arginine methyltransferase 3
PRMT7	0.0214	2.92	protein arginine methyltransferase 7
PROC	0.0249	2.83	protein C, inactivator of coagulation factors Va and VIIIa
PROM1	0.00509	3.59	prominin 1
PROM2	0.029	2.75	prominin 2
PRORP	0.0267	2.79	protein only RNase P catalytic subunit
PRPF19	0.0287	2.75	pre-mRNA processing factor 19
PRPF40B	0.0479	2.45	pre-mRNA processing factor 40 homolog B
PRPF6	0.0206	2.94	pre-mRNA processing factor 6
PRPS1	0.0123	3.2	phosphoribosyl pyrophosphate synthetase 1
PRPS2	0.0133	3.16	phosphoribosyl pyrophosphate synthetase 2
PRR11	0.0368	2.61	proline rich 11
PRR15	0.0213	2.92	proline rich 15
PRRC1	0.00701	3.46	proline rich coiled-coil 1
PRRC2A	0.0261	2.81	proline rich coiled-coil 2A
PRRG2	0.0395	2.57	proline rich and Gla domain 2
PRRG4	0.0053	3.57	proline rich and Gla domain 4
PRSS16	0.011	3.25	serine protease 16
PRSS22	0.047	2.46	serine protease 22
PRXL2A	0.0235	2.87	peroxiredoxin like 2A
PSAT1	8.87e-05	4.85	phosphoserine aminotransferase 1
PSD	0.0468	2.46	pleckstrin and Sec7 domain containing
PSD3	0.00442	3.64	pleckstrin and Sec7 domain containing 3
PSD4	0.0152	3.1	pleckstrin and Sec7 domain containing 4
PSENEN	0.00299	3.79	presenilin enhancer, gamma-secretase subunit
PSG4	0.00386	3.7	pregnancy specific beta-1-glycoprotein 4
PSMA1	0.0108	3.26	proteasome 20S subunit alpha 1
PSMB3	0.0166	3.05	proteasome 20S subunit beta 3
PSMB5	0.0344	2.65	proteasome 20S subunit beta 5
PSMC1	0.0184	3	proteasome 26S subunit, ATPase 1
PSMC4	0.0206	2.94	proteasome 26S subunit, ATPase 4
PSMC6	0.0145	3.12	proteasome 26S subunit, ATPase 6
PSMD1	0.0448	2.49	proteasome 26S subunit, non-ATPase 1
PSMD10	0.0299	2.73	proteasome 26S subunit, non-ATPase 10
PSMD12	0.00103	4.15	proteasome 26S subunit, non-ATPase 12
PSMD13	0.0448	2.49	proteasome 26S subunit, non-ATPase 13
PSMD14	0.0272	2.78	proteasome 26S subunit, non-ATPase 14
PSMD2	0.0402	2.55	proteasome 26S subunit ubiquitin receptor, non-ATPase 2
PSMD3	0.0242	2.85	proteasome 26S subunit, non-ATPase 3
PSME4	0.00189	3.95	proteasome activator subunit 4
PSMG1	0.0281	2.76	proteasome assembly chaperone 1
PSMG3	0.0159	3.07	proteasome assembly chaperone 3
PSPH	0.0424	2.52	phosphoserine phosphatase
PTBP1	0.0157	3.08	polypyrimidine tract binding protein 1
PTBP3	0.0395	2.57	polypyrimidine tract binding protein 3
PTDSS1	0.0172	3.03	phosphatidylserine synthase 1
PTGES2	0.0272	2.78	prostaglandin E synthase 2
PTGFRN	0.00666	3.48	prostaglandin F2 receptor inhibitor
PTGR1	0.0273	2.78	prostaglandin reductase 1
PTH2R	0.0413	2.54	parathyroid hormone 2 receptor
PTHLH	0.0093	3.34	parathyroid hormone like hormone
PTK2	0.00923	3.34	protein tyrosine kinase 2
PTK6	0.0363	2.62	protein tyrosine kinase 6
PTPRF	0.0298	2.73	protein tyrosine phosphatase receptor type F
PTPRH	0.0222	2.9	protein tyrosine phosphatase receptor type H
PTPRZ1	0.0175	3.02	protein tyrosine phosphatase receptor type Z1
PTRH1	0.0496	2.43	peptidyl-tRNA hydrolase 1 homolog
PTRH2	0.0451	2.48	peptidyl-tRNA hydrolase 2
PTRHD1	0.0145	3.12	peptidyl-tRNA hydrolase domain containing 1
PTS	0.044	2.5	6-pyruvoyltetrahydropterin synthase
PTTG1	0.00403	3.68	PTTG1 regulator of sister chromatid separation, securin
PUF60	0.024	2.86	poly(U) binding splicing factor 60
PUS3	0.0399	2.56	pseudouridine synthase 3
PUS7	0.0481	2.45	pseudouridine synthase 7
PWWP3B	0.0215	2.92	PWWP domain containing 3B
PYCR1	0.0148	3.11	pyrroline-5-carboxylate reductase 1
PYGL	0.0278	2.77	glycogen phosphorylase L
QPCT	0.00748	3.43	glutaminyl-peptide cyclotransferase
QPRT	0.000147	4.72	quinolinate phosphoribosyltransferase
QSOX2	0.0448	2.49	quiescin sulfhydryl oxidase 2
RAB10	0.00658	3.48	RAB10, member RAS oncogene family
RAB15	0.0151	3.1	RAB15, member RAS oncogene family
RAB22A	3.34e-05	5.07	RAB22A, member RAS oncogene family
RAB27B	0.0299	2.73	RAB27B, member RAS oncogene family
RAB33A	0.0199	2.95	RAB33A, member RAS oncogene family
RAB34	0.0187	2.99	RAB34, member RAS oncogene family
RAB38	2.72e-05	5.13	RAB38, member RAS oncogene family
RAB5IF	0.0383	2.58	RAB5 interacting factor
RAB6B	0.00791	3.4	RAB6B, member RAS oncogene family
RABGEF1	0.0113	3.24	RAB guanine nucleotide exchange factor 1
RABGGTB	0.0492	2.43	Rab geranylgeranyltransferase subunit beta
RABL3	0.00961	3.32	RAB, member of RAS oncogene family like 3
RACGAP1	0.00845	3.38	Rac GTPase activating protein 1
RAD1	0.0252	2.83	RAD1 checkpoint DNA exonuclease
RAD51	0.0429	2.51	RAD51 recombinase
RAD51AP1	0.00299	3.79	RAD51 associated protein 1
RAD51C	0.0324	2.68	RAD51 paralog C
RAD51D	0.0396	2.56	RAD51 paralog D
RAD54B	0.0108	3.26	RAD54 homolog B
RAD54L	0.0393	2.57	RAD54 like
RAI14	6.96e-06	5.44	retinoic acid induced 14
RALGAPB	1.02e-06	5.88	Ral GTPase activating protein non-catalytic subunit beta
RALGPS2	0.0439	2.5	Ral GEF with PH domain and SH3 binding motif 2
RAMP1	1.16e-06	5.85	receptor activity modifying protein 1
RANBP9	0.0159	3.07	RAN binding protein 9
RAP2C	0.00368	3.72	RAP2C, member of RAS oncogene family
RASAL1	0.0319	2.69	RAS protein activator like 1
RASEF	0.0184	3	RAS and EF-hand domain containing
RASL10B	0.0461	2.47	RAS like family 10 member B
RASSF6	0.00607	3.52	Ras association domain family member 6
RBAK	0.0154	3.09	RB associated KRAB zinc finger
RBBP7	0.0399	2.56	RB binding protein 7, chromatin remodeling factor
RBBP8	0.00203	3.93	RB binding protein 8, endonuclease
RBBP8NL	0.0242	2.85	RBBP8 N-terminal like
RBFA	0.00167	3.99	ribosome binding factor A
RBKS	0.0327	2.68	ribokinase
RBM12B	0.0335	2.66	RNA binding motif protein 12B
RCE1	0.0244	2.85	Ras converting CAAX endopeptidase 1
RCN1	0.000279	4.54	reticulocalbin 1
RCOR3	0.0053	3.57	REST corepressor 3
RECQL4	0.0332	2.67	RecQ like helicase 4
REEP2	0.041	2.54	receptor accessory protein 2
REEP3	0.000314	4.5	receptor accessory protein 3
REEP6	0.00375	3.71	receptor accessory protein 6
RETREG3	0.0355	2.63	reticulophagy regulator family member 3
RFC4	0.0215	2.92	replication factor C subunit 4
RFT1	0.0465	2.46	RFT1 homolog
RFXANK	0.0297	2.73	regulatory factor X associated ankyrin containing protein
RGS17	0.000208	4.62	regulator of G protein signaling 17
RGS7	0.000942	4.18	regulator of G protein signaling 7
RHBDF2	0.0216	2.92	rhomboid 5 homolog 2
RHBDL2	0.041	2.54	rhomboid like 2
RHBG	0.0284	2.76	Rh family B glycoprotein
RHNO1	0.0298	2.73	RAD9-HUS1-RAD1 interacting nuclear orphan 1
RHOD	0.034	2.65	ras homolog family member D
RHOV	0.00121	4.1	ras homolog family member V
RHPN2	0.0065	3.49	rhophilin Rho GTPase binding protein 2
RINT1	0.0381	2.59	RAD50 interactor 1
RIOK1	0.0275	2.78	RIO kinase 1
RIOX1	0.0141	3.14	ribosomal oxygenase 1
RIPK4	0.0232	2.88	receptor interacting serine/threonine kinase 4
RITA1	0.0413	2.54	RBPJ interacting and tubulin associated 1
RMI1	0.0141	3.14	RecQ mediated genome instability 1
RMI2	0.0065	3.49	RecQ mediated genome instability 2
RMND1	0.0296	2.73	required for meiotic nuclear division 1 homolog
RNASEH2A	0.023	2.88	ribonuclease H2 subunit A
RNF113A	0.0159	3.07	ring finger protein 113A
RNF114	0.0258	2.81	ring finger protein 114
RNF121	0.0372	2.6	ring finger protein 121
RNF157	0.0251	2.83	ring finger protein 157
RNF175	0.0254	2.82	ring finger protein 175
RNF181	0.0497	2.43	ring finger protein 181
RNF183	0.013	3.17	ring finger protein 183
RNF19A	0.0218	2.91	ring finger protein 19A, RBR E3 ubiquitin protein ligase
RNF214	0.0454	2.48	ring finger protein 214
RNF32-DT	0.0186	2.99	RNF32 divergent transcript
RNF39	0.000159	4.7	ring finger protein 39
RNF4	0.00369	3.71	ring finger protein 4
RNF43	0.0091	3.35	ring finger protein 43
RNF44	0.0355	2.63	ring finger protein 44
RNFT1	0.029	2.75	ring finger protein, transmembrane 1
RNFT2	0.0108	3.26	ring finger protein, transmembrane 2
RNPEP	0.00524	3.57	arginyl aminopeptidase
RO60	0.0148	3.11	Ro60, Y RNA binding protein
ROR2	0.0138	3.15	receptor tyrosine kinase like orphan receptor 2
RP9	0.00726	3.45	RP9 pre-mRNA splicing factor
RPA3	0.0274	2.78	replication protein A3
RPAP3	0.0392	2.57	RNA polymerase II associated protein 3
RPF2	0.0365	2.61	ribosome production factor 2 homolog
RPIA	0.000719	4.26	ribose 5-phosphate isomerase A
RPL10A	0.0235	2.87	ribosomal protein L10a
RPL12	0.00341	3.75	ribosomal protein L12
RPL19	0.0152	3.1	ribosomal protein L19
RPL22L1	0.0282	2.76	ribosomal protein L22 like 1
RPL26L1	0.0283	2.76	ribosomal protein L26 like 1
RPL30	0.0417	2.53	ribosomal protein L30
RPL39L	0.0139	3.14	ribosomal protein L39 like
RPL6	0.0456	2.48	ribosomal protein L6
RPL7	0.0182	3	ribosomal protein L7
RPL7A	0.0115	3.23	ribosomal protein L7a
RPL8	0.0093	3.34	ribosomal protein L8
RPN1	0.00552	3.55	ribophorin I
RPN2	0.035	2.64	ribophorin II
RPP25L	0.0162	3.06	ribonuclease P/MRP subunit p25 like
RPP38	0.00796	3.4	ribonuclease P/MRP subunit p38
RPP40	0.0141	3.14	ribonuclease P/MRP subunit p40
RPS18	0.0294	2.74	ribosomal protein S18
RPS19	0.0383	2.58	ribosomal protein S19
RPS19BP1	0.0075	3.43	ribosomal protein S19 binding protein 1
RPS24	0.0375	2.6	ribosomal protein S24
RPS6KB1	0.00585	3.53	ribosomal protein S6 kinase B1
RPS6KB2	0.0489	2.44	ribosomal protein S6 kinase B2
RPUSD2	0.0343	2.65	RNA pseudouridine synthase domain containing 2
RPUSD4	0.0211	2.93	RNA pseudouridine synthase D4
RRM1	0.00829	3.39	ribonucleotide reductase catalytic subunit M1
RRM2	0.000131	4.75	ribonucleotide reductase regulatory subunit M2
RRN3	0.00867	3.37	RRN3 homolog, RNA polymerase I transcription factor
RRP1	0.0216	2.92	ribosomal RNA processing 1
RRS1	0.0379	2.59	ribosome biogenesis regulator 1 homolog
RSPRY1	0.00306	3.79	ring finger and SPRY domain containing 1
RTCB	0.00778	3.41	RNA 2',3'-cyclic phosphate and 5'-OH ligase
RTKN	0.0246	2.84	rhotekin
RTN4IP1	0.0269	2.79	reticulon 4 interacting protein 1
RUNX2	0.00181	3.96	RUNX family transcription factor 2
RUSC1	0.017	3.03	RUN and SH3 domain containing 1
RYR1	0.00246	3.87	ryanodine receptor 1
S100A11	0.000855	4.21	S100 calcium binding protein A11
S100A11P1	0.00062	4.31	S100A11 pseudogene 1
S100A14	1.69e-06	5.76	S100 calcium binding protein A14
S100A16	1.25e-06	5.83	S100 calcium binding protein A16
S100A2	8.94e-10	7.11	S100 calcium binding protein A2
[truncated: 2,390 more rows]
