# Supplementary material for: Aberrant mitochondrial homeostasis at the crossroad of musculoskeletal ageing and non-small cell lung cancer
Source: PLoS One. 2022 Sep 6;17(9):e0273766. doi: 10.1371/journal.pone.0273766 (PMC9447904; doi:10.1371/journal.pone.0273766)
Supplement: S4 Table — (XLSX) [file pone.0273766.s004.xlsx]

## Sheet: S4 Table
Gene ID	Musculoskeletal ageing		Non-small cell lung cancer		Gene name
	P-value	Z-score	P-value	Z-score
A1BG	0.0495	-2.84	0.0274	2.78	alpha-1-B glycoprotein
AAGAB	0.00888	3.53	0.049	2.43	alpha and gamma adaptin binding protein
ABCA11P	0.00189	4.03	0.0386	-2.58	ATP binding cassette subfamily A member 11, pseudogene
ABCA6	0.000218	4.65	0.0141	-3.14	ATP binding cassette subfamily A member 6
ABCA9	0.00933	3.51	0.0143	-3.13	ATP binding cassette subfamily A member 9
ABCC2	0.014	3.36	0.0357	2.63	ATP binding cassette subfamily C member 2
ABCG1	9.45e-07	5.94	0.0272	-2.78	ATP binding cassette subfamily G member 1
ABCG2	0.0205	3.21	0.00961	-3.32	ATP binding cassette subfamily G member 2 (Junior blood group)
ABHD14A-ACY1	1.56e-05	-5.32	9.89e-06	5.35	ABHD14A-ACY1 readthrough
ABITRAM	0.0473	-2.86	0.0435	2.51	actin binding transcription modulator
ABLIM3	0.0027	-3.92	0.0395	-2.56	actin binding LIM protein family member 3
ACAD11	0.0255	3.12	0.0492	-2.43	acyl-CoA dehydrogenase family member 11
ACOT13	0.00216	-3.99	0.0275	2.78	acyl-CoA thioesterase 13
ACVR1C	0.0368	2.97	0.0206	2.94	activin A receptor type 1C
ADAMTSL4	2.75e-08	6.6	0.0352	-2.63	ADAMTS like 4
ADAT1	0.0273	3.1	0.00844	3.38	adenosine deaminase tRNA specific 1
ADH1B	0.00066	4.35	0.0108	-3.26	alcohol dehydrogenase 1B (class I), beta polypeptide
ADIRF	0.000878	4.26	0.00024	-4.58	adipogenesis regulatory factor
ADSL	1.27e-06	-5.88	0.0398	2.56	adenylosuccinate lyase
AGT	0.00356	3.83	0.000443	4.4	angiotensinogen
AGTR1	0.0186	3.25	8.68e-07	-5.92	angiotensin II receptor type 1
AHCTF1	0.00607	3.66	0.029	2.75	AT-hook containing transcription factor 1
AIMP2	0.00184	-4.04	0.0122	3.21	aminoacyl tRNA synthetase complex interacting multifunctional protein 2
AKAP7	0.0371	-2.97	0.0266	-2.8	A-kinase anchoring protein 7
ALDH2	0.011	3.45	0.0246	-2.84	aldehyde dehydrogenase 2 family member
ALG3	0.00406	-3.79	0.0154	3.09	ALG3 alpha-1,3- mannosyltransferase
ALPK2	7.83e-08	6.41	0.0308	2.71	alpha kinase 2
AMPD3	0.00187	4.03	0.0154	3.09	adenosine monophosphate deaminase 3
ANXA2	0.019	-3.24	0.0172	3.03	annexin A2
ANXA6	0.0113	-3.44	0.0379	-2.59	annexin A6
APOO	1.7e-07	-6.28	0.0252	2.83	apolipoprotein O
ARCN1	0.0146	3.34	0.0282	2.76	archain 1
ARHGAP32	0.0245	3.14	0.014	3.14	Rho GTPase activating protein 32
ARHGEF6	0.0321	-3.03	0.00911	-3.35	Rac/Cdc42 guanine nucleotide exchange factor 6
ARMCX4	4.04e-07	6.12	0.00365	-3.72	armadillo repeat containing X-linked 4
ASCC2	0.0216	-3.19	0.00566	3.54	activating signal cointegrator 1 complex subunit 2
ASS1	4.83e-06	5.58	0.00269	3.83	argininosuccinate synthase 1
ATAD2	0.0409	2.92	0.0186	2.99	ATPase family AAA domain containing 2
ATN1	0.00993	-3.48	0.0391	-2.57	atrophin 1
ATP1B2	0.00613	-3.66	0.0433	-2.51	ATPase Na+/K+ transporting subunit beta 2
ATP8B1	5.61e-06	5.54	0.00118	4.1	ATPase phospholipid transporting 8B1
ATPSCKMT	0.00369	3.82	0.0159	3.07	ATP synthase c subunit lysine N-methyltransferase
ATRAID	0.000227	-4.64	0.0228	2.88	all-trans retinoic acid induced differentiation factor
AVEN	0.00974	-3.49	0.0267	2.8	apoptosis and caspase activation inhibitor
AZI2	0.0286	3.07	0.0157	-3.08	5-azacytidine induced 2
BANP	0.00515	3.71	0.0114	3.24	BTG3 associated nuclear protein
BLNK	0.00963	3.5	0.0111	3.25	B cell linker
BMPR2	0.0161	3.3	0.0212	-2.93	bone morphogenetic protein receptor type 2
BOLA2	0.00447	1.11	0.0157	3.08	bolA family member 2
BPGM	0.0001	-4.86	0.00108	4.13	bisphosphoglycerate mutase
BPTF	0.00407	3.79	0.0321	2.69	bromodomain PHD finger transcription factor
BTBD6	0.0158	-3.31	0.000867	4.21	BTB domain containing 6
C12orf29	0.0186	3.25	0.00642	3.5	chromosome 12 open reading frame 29
C1orf115	0.0151	-3.33	0.0222	-2.9	chromosome 1 open reading frame 115
C1orf122	0.000232	-4.63	0.0195	2.97	chromosome 1 open reading frame 122
C1QA	9.57e-06	5.43	0.0147	-3.11	complement C1q A chain
C1QB	6.25e-05	4.98	0.0157	-3.08	complement C1q B chain
C1QC	0.0302	3.05	0.0238	-2.86	complement C1q C chain
C3	0.000277	4.59	0.0449	-2.49	complement C3
C3orf80	0.0372	2.96	0.00343	3.74	chromosome 3 open reading frame 80
C4orf46	0.0171	-3.28	0.0125	3.2	chromosome 4 open reading frame 46
C5orf34	0.000195	4.68	0.0337	2.66	chromosome 5 open reading frame 34
C6	0.000928	4.24	0.00311	-3.78	complement C6
CACHD1	0.0112	-3.44	0.0335	-2.66	cache domain containing 1
CASP1	0.0218	3.19	0.0137	-3.15	caspase 1
CBR1	0.000717	-4.32	0.0208	2.93	carbonyl reductase 1
CCDC167	2.75e-08	-6.59	0.019	2.98	coiled-coil domain containing 167
CCDC69	0.0128	-3.39	0.0207	-2.94	coiled-coil domain containing 69
CCDC86	0.00201	-4.01	0.0367	2.61	coiled-coil domain containing 86
CCN1	0.00137	4.14	0.0069	-3.47	cellular communication network factor 1
CCN3	9e-06	5.44	0.0103	-3.28	cellular communication network factor 3
CCN5	1.34e-09	7.12	0.00271	-3.83	cellular communication network factor 5
CCS	0.0226	3.17	0.0458	2.47	copper chaperone for superoxide dismutase
CCT5	0.0341	3	0.000131	4.75	chaperonin containing TCP1 subunit 5
CD302	0.000626	4.36	0.0331	-2.67	CD302 molecule
CDC20	0.0423	-2.91	0.00113	4.12	cell division cycle 20
CDC7	0.0211	3.2	0.0267	2.79	cell division cycle 7
CDO1	0.00293	3.89	0.0105	-3.28	cysteine dioxygenase type 1
CENPQ	0.0213	3.19	0.034	2.65	centromere protein Q
CENPU	0.0331	3.01	0.018	3.01	centromere protein U
CENPX	0.000481	-4.43	0.0277	2.77	centromere protein X
CEP126	0.04	2.93	0.0442	-2.5	centrosomal protein 126
CEP350	0.000956	4.24	0.0385	2.58	centrosomal protein 350
CETN3	0.0275	3.09	0.0454	2.48	centrin 3
CHCHD1	0.0488	-2.84	0.0447	2.49	coiled-coil-helix-coiled-coil-helix domain containing 1
CHD8	0.00558	3.69	0.0258	2.81	chromodomain helicase DNA binding protein 8
CIAO2A	0.000364	-4.5	0.0139	3.14	cytosolic iron-sulfur assembly component 2A
CIART	0.00189	4.03	0.000255	4.56	circadian associated repressor of transcription
CILP	0.012	3.42	0.0106	3.27	cartilage intermediate layer protein
CISD1	0.00489	-3.73	0.029	2.75	CDGSH iron sulfur domain 1
CLDN12	0.000225	4.64	0.0138	3.15	claudin 12
CLEC2B	4.45e-07	6.1	0.019	-2.98	C-type lectin domain family 2 member B
CLEC3B	0.00796	3.56	3.41e-10	-7.27	C-type lectin domain family 3 member B
CLGN	3.66e-07	6.14	0.0017	3.99	calmegin
CMC2	2.86e-10	-7.38	0.0451	2.48	C-X9-C motif containing 2
COA4	0.00154	-4.09	0.0444	2.5	cytochrome c oxidase assembly factor 4 homolog
COA6	0.0021	-4	0.0249	2.83	cytochrome c oxidase assembly factor 6
COMTD1	0.048	-2.85	0.0451	2.48	catechol-O-methyltransferase domain containing 1
COX10	0.00647	-3.64	0.0103	3.28	cytochrome c oxidase assembly factor heme A:farnesyltransferase COX10
COX6C	0.00186	-4.03	0.0392	2.57	cytochrome c oxidase subunit 6C
COX7A1	0.00196	-4.02	0.0103	-3.28	cytochrome c oxidase subunit 7A1
COX8A	0.00229	-3.97	0.0206	2.94	cytochrome c oxidase subunit 8A
CP	1.84e-06	5.81	0	9.71	ceruloplasmin
CPA3	2.35e-05	5.22	0.000505	-4.37	carboxypeptidase A3
CPEB1	0.0175	3.27	0.00992	-3.3	cytoplasmic polyadenylation element binding protein 1
CPED1	0.00258	3.94	0.0314	-2.7	cadherin like and PC-esterase domain containing 1
CPM	0.00754	3.59	0.0461	-2.47	carboxypeptidase M
CPVL	0.0112	-3.44	0.026	-2.81	carboxypeptidase vitellogenic like
CRIM1	3.82e-08	6.88	0.0114	-3.27	cysteine rich transmembrane BMP regulator 1
CRLF1	0.00679	-3.62	0.000131	4.75	cytokine receptor like factor 1
CSF2RB	0.0473	2.86	0.0296	-2.73	colony stimulating factor 2 receptor subunit beta
CST7	0.0378	2.95	0.0209	-2.93	cystatin F
CTDSPL	0.0304	-3.05	0.0414	-2.54	CTD small phosphatase like
CTH	0.00142	4.12	0.0431	2.51	cystathionine gamma-lyase
CTIF	9.46e-05	-4.87	0.0323	-2.68	cap binding complex dependent translation initiation factor
CTSB	0.0282	3.08	0.0151	3.1	cathepsin B
CTSG	0.0426	2.9	0.000448	-4.4	cathepsin G
CTSK	2.07e-05	5.25	8.04e-07	5.93	cathepsin K
CTSO	0.00554	3.69	0.0424	-2.52	cathepsin O
CTTNBP2NL	0.00672	3.62	0.0407	-2.55	CTTNBP2 N-terminal like
CYB5B	0.00883	3.53	0.0432	-2.51	cytochrome b5 type B
CYC1	1.27e-05	-5.36	0.0172	3.03	cytochrome c1
CYP27A1	3.92e-12	-7.99	0.0125	-3.19	cytochrome P450 family 27 subfamily A member 1
CYP27C1	0.0462	-2.87	0.0226	2.89	cytochrome P450 family 27 subfamily C member 1
CYS1	0.0294	3.06	0.00939	-3.33	cystin 1
DAAM2	0.000621	-4.36	0.0359	-2.62	dishevelled associated activator of morphogenesis 2
DAB2	7.28e-05	4.94	0.0257	-2.82	DAB adaptor protein 2
DBF4	0.00479	3.74	0.0192	2.97	DBF4 zinc finger
DDIT4L	0.000152	-4.74	0.00474	3.62	DNA damage inducible transcript 4 like
DDR1	0.000168	4.72	0.0203	2.95	discoidin domain receptor tyrosine kinase 1
DENND11	0.0116	3.43	0.0366	-2.61	DENN domain containing 11
DENND4A	0.0216	3.19	0.0482	-2.44	DENN domain containing 4A
DEPDC7	0.00225	3.98	0.00952	3.33	DEP domain containing 7
DEPP1	0.0175	3.27	0.0103	-3.28	DEPP1 autophagy regulator
DERL1	0.00944	3.5	0.0205	2.94	derlin 1
DES	0.0285	-3.08	0.039	-2.57	desmin
DISP1	0.00028	-4.58	0.00282	-3.82	dispatched RND transporter family member 1
DNAH2	0.0281	-3.08	0.00461	3.63	dynein axonemal heavy chain 2
DNAJB14	0.0168	3.29	0.00982	-3.31	DnaJ heat shock protein family (Hsp40) member B14
DOCK11	0.0288	3.07	0.0448	-2.49	dedicator of cytokinesis 11
DONSON	0.000856	4.27	0.0372	2.6	DNA replication fork stabilization factor DONSON
DPP6	0.0325	3.02	0.00282	-3.82	dipeptidyl peptidase like 6
DPY19L4	0.0338	3	0.0432	2.51	dpy-19 like 4
DPY30	0.0321	-3.03	0.0343	2.65	dpy-30 histone methyltransferase complex regulatory subunit
DRAM1	0.000506	4.42	0.0497	-2.43	DNA damage regulated autophagy modulator 1
DROSHA	0.0426	2.9	0.0351	2.63	drosha ribonuclease III
DSN1	0.0287	3.07	0.0374	2.6	DSN1 component of MIS12 kinetochore complex
DUXAP10	0.00318	4.34	0.0109	3.31	double homeobox A pseudogene 10
ECPAS	0.000555	4.39	0.0356	-2.63	Ecm29 proteasome adaptor and scaffold
EFCAB7	0.00228	3.97	0.021	-2.93	EF-hand calcium binding domain 7
EFEMP1	0.0368	2.97	0.0101	-3.29	EGF containing fibulin extracellular matrix protein 1
EGFL7	3.26e-05	-5.14	0.0246	-2.84	EGF like domain multiple 7
EGLN3	0.000285	4.58	6.11e-05	4.94	egl-9 family hypoxia inducible factor 3
EGR1	0.0189	3.24	0.00891	-3.36	early growth response 1
EIF2B3	0.0374	-2.96	0.0424	2.52	eukaryotic translation initiation factor 2B subunit gamma
EIF4EBP1	0.00267	-3.92	0.0228	2.88	eukaryotic translation initiation factor 4E binding protein 1
ELAVL2	0.0118	3.42	0.029	2.75	ELAV like RNA binding protein 2
ELL3	0.0251	3.13	0.00176	3.98	elongation factor for RNA polymerase II 3
EMB	0.0448	2.88	0.0147	3.11	embigin
ENC1	0.0193	3.23	0.0114	3.24	ectodermal-neural cortex 1
ENDOG	0.000787	-4.3	0.0232	2.88	endonuclease G
EOGT	4.36e-06	5.6	0.00911	-3.35	EGF domain specific O-linked N-acetylglucosamine transferase
ERFE	0.000188	4.69	0.00974	3.31	erythroferrone
ERV3-2	0.00101	4.22	0.0462	-2.47	endogenous retrovirus group 3 member 2
ESPN	0.019	-3.24	0.0298	2.73	espin
ETV4	0.00353	-3.83	0.0144	3.13	ETS variant transcription factor 4
EZH2	0.0499	2.83	0.0093	3.34	enhancer of zeste 2 polycomb repressive complex 2 subunit
FAF2	0.00161	4.08	0.0316	2.69	Fas associated factor family member 2
FAM114A1	0.00259	3.93	0.00121	4.1	family with sequence similarity 114 member A1
FAM120B	0.00119	4.18	0.0396	-2.56	family with sequence similarity 120B
FAM136A	0.000314	-4.55	0.0447	2.49	family with sequence similarity 136 member A
FAM13B	0.000338	4.53	0.0491	-2.43	family with sequence similarity 13 member B
FAM83B	0.011	3.45	0.000442	4.41	family with sequence similarity 83 member B
FANCE	0.00119	4.18	0.0209	2.93	FA complementation group E
FAP	0.0334	3.01	0.000273	4.55	fibroblast activation protein alpha
FASTK	0.00443	-3.76	0.0308	2.71	Fas activated serine/threonine kinase
FAT1	0.0421	2.91	0.0225	2.89	FAT atypical cadherin 1
FBLN5	1.11e-06	5.91	0.00145	-4.04	fibulin 5
FBXO16	0.000363	4.5	0.00266	3.84	F-box protein 16
FBXW2	0.0304	3.05	0.0215	-2.92	F-box and WD repeat domain containing 2
FCER1G	5.1e-06	5.56	0.0358	-2.62	Fc epsilon receptor Ig
FEZ2	0.0154	3.32	0.0485	-2.44	fasciculation and elongation protein zeta 2
FGFBP2	0.00145	4.11	0.00961	-3.32	fibroblast growth factor binding protein 2
FHL2	0.00325	-3.86	3.67e-05	5.05	four and a half LIM domains 2
FIBIN	0.000314	4.55	0.00112	-4.12	fin bud initiation factor homolog
FILIP1	0.00504	3.72	0.00726	-3.44	filamin A interacting protein 1
FLRT3	4.98e-10	7.29	0.00219	-3.9	fibronectin leucine rich transmembrane protein 3
FLVCR1	0.000285	4.57	0.0129	3.18	FLVCR heme transporter 1
FOXO1	0.0337	3.01	0.0491	-2.43	forkhead box O1
FRA10AC1	0.0301	3.05	0.0239	-2.86	FRA10A associated CGG repeat 1
FUT1	0.000888	-4.26	0.0403	-2.55	fucosyltransferase 1 (H blood group)
FXYD6	0.0244	-3.14	0.0226	-2.89	FXYD domain containing ion transport regulator 6
GAPDH	0.00202	-4.01	0.0411	2.54	glyceraldehyde-3-phosphate dehydrogenase
GARRE1	0.00387	3.8	0.0353	-2.63	granule associated Rac and RHOG effector 1
GAS5	0.0206	3.21	0.0235	2.87	growth arrest specific 5
GET4	0.0394	-2.94	0.0109	3.26	guided entry of tail-anchored proteins factor 4
GLRX	8.8e-06	-5.45	0.0165	-3.05	glutaredoxin
GNG2	0.00149	4.11	0.00716	-3.45	G protein subunit gamma 2
GOT1	0.00533	-3.7	0.0201	2.95	glutamic-oxaloacetic transaminase 1
GOT2	2.02e-05	-5.26	0.0278	2.77	glutamic-oxaloacetic transaminase 2
GPIHBP1	0.00147	-4.11	0.000969	-4.17	glycosylphosphatidylinositol anchored high density lipoprotein binding protein 1
GPR137C	0.0353	2.99	0.0135	3.16	G protein-coupled receptor 137C
GPX3	0.0404	2.93	2.94e-05	-5.1	glutathione peroxidase 3
GRAMD1C	3.26e-05	5.14	0.0404	-2.55	GRAM domain containing 1C
GREM1	0.00119	-4.18	7.05e-07	5.96	gremlin 1, DAN family BMP antagonist
GRK6	0.02	-3.22	0.00311	-3.78	G protein-coupled receptor kinase 6
GSDMC	0.0314	3.04	0.0022	3.9	gasdermin C
GSDME	0.0282	3.08	0.0247	2.84	gasdermin E
GSTZ1	3.29e-05	-5.14	0.00317	3.77	glutathione S-transferase zeta 1
GTF2I	0.042	2.91	0.0451	2.48	general transcription factor IIi
GTF3C6	0.0082	-3.55	0.036	2.62	general transcription factor IIIC subunit 6
GXYLT2	0.00651	3.64	0.01	3.3	glucoside xylosyltransferase 2
GYPC	0.000363	-4.51	0.0129	-3.18	glycophorin C (Gerbich blood group)
H3-3A	0.00871	3.53	0.0253	-2.83	H3.3 histone A
HBEGF	0.0462	-2.87	0.0307	-2.71	heparin binding EGF like growth factor
HCCS	0.0143	-3.35	0.0104	3.28	holocytochrome c synthase
HERPUD2	0.000328	4.53	0.0199	-2.95	HERPUD family member 2
HEXIM2	7.54e-12	-7.89	0.01	3.3	HEXIM P-TEFb complex subunit 2
HIGD1B	0.0349	-2.99	0.00117	-4.11	HIG1 hypoxia inducible domain family member 1B
HLF	0.000129	4.78	0.0192	-2.97	HLF transcription factor, PAR bZIP family member
HMGXB4	0.000281	4.58	0.0444	2.5	HMG-box containing 4
HNRNPR	0.00529	3.7	7.46e-05	-4.89	heterogeneous nuclear ribonucleoprotein R
HOOK2	0.00537	-3.7	0.0238	2.86	hook microtubule tethering protein 2
HOXB2	1.95e-06	-5.79	0.00197	3.94	homeobox B2
HOXC10	0.023	-3.16	0.00177	3.97	homeobox C10
HPDL	0.0138	-3.37	0.037	2.61	4-hydroxyphenylpyruvate dioxygenase like
HPGD	0.00496	3.73	0.00799	-3.4	15-hydroxyprostaglandin dehydrogenase
HPGDS	4.26e-05	5.08	0.0268	-2.79	hematopoietic prostaglandin D synthase
HRH1	0.0489	2.84	0.0112	-3.24	histamine receptor H1
HS6ST2	0.0149	-3.34	3.04e-10	7.3	heparan sulfate 6-O-sulfotransferase 2
HSP90B1	0.0382	2.95	0.047	2.46	heat shock protein 90 beta family member 1
HSPB7	0.0104	-3.47	0.0458	-2.48	heat shock protein family B (small) member 7
HSPB8	0.000366	4.5	0.0162	-3.06	heat shock protein family B (small) member 8
HTR2B	0.0373	2.96	0.0146	3.12	5-hydroxytryptamine receptor 2B
ICE1	0.000824	4.28	0.0223	2.9	interactor of little elongation complex ELL subunit 1
ID4	0.0137	3.37	0.0093	-3.34	inhibitor of DNA binding 4, HLH protein
IFRD1	6.13e-05	4.99	0.0383	-2.58	interferon related developmental regulator 1
IFRD2	0.0279	-3.09	0.0136	3.15	interferon related developmental regulator 2
IFT88	1.57e-05	5.31	0.0434	-2.51	intraflagellar transport 88
IGDCC4	0.0268	-3.1	0.000326	4.49	immunoglobulin superfamily DCC subclass member 4
IGFBP3	0.0363	2.98	0.00058	4.33	insulin like growth factor binding protein 3
IGFBP6	0.0319	3.03	0.031	-2.71	insulin like growth factor binding protein 6
IGFBPL1	0.0211	3.2	0.0248	2.84	insulin like growth factor binding protein like 1
IGHG1	9.64e-06	5.42	0.0148	3.11	immunoglobulin heavy constant gamma 1 (G1m marker)
IL33	0.00745	3.59	0.00154	-4.02	interleukin 33
IMPA2	0.0427	-2.9	0.000139	4.73	inositol monophosphatase 2
INPP5B	0.00319	3.86	0.0285	-2.76	inositol polyphosphate-5-phosphatase B
INTS2	0.0201	3.22	0.0093	3.34	integrator complex subunit 2
ISOC2	0.00072	-4.32	0.0245	2.84	isochorismatase domain containing 2
ITGAV	0.00584	3.67	3.89e-06	5.57	integrin subunit alpha V
KCNJ16	0.0309	3.04	0.00431	-3.65	potassium inwardly rectifying channel subfamily J member 16
KCNRG	0.0489	2.84	0.00156	-4.02	potassium channel regulator
KDM7A	0.0462	2.87	0.0026	3.85	lysine demethylase 7A
KLHDC1	0.00909	3.52	0.0233	-2.87	kelch domain containing 1
KLRC4-KLRK1	0.037	2.97	0.0398	-2.56	KLRC4-KLRK1 readthrough
KNOP1	0.0103	3.47	0.0373	2.6	lysine rich nucleolar protein 1
KRT10-AS1	0.0007	-4.33	0.0353	2.63	KRT10 antisense RNA 1
LCOR	0.00281	3.91	0.0166	3.05	ligand dependent nuclear receptor corepressor
LCP1	0.00387	3.8	0.0296	-2.73	lymphocyte cytosolic protein 1
LDAF1	1.96e-05	5.26	0.0101	3.29	lipid droplet assembly factor 1
LDHA	1.54e-05	-5.32	0.0226	2.89	lactate dehydrogenase A
LOXL1	0.0145	3.34	0.0222	2.9	lysyl oxidase like 1
LRIG3	0.000117	4.81	0.0114	3.24	leucine rich repeats and immunoglobulin like domains 3
LRRC32	0.0376	2.96	0.000674	-4.29	leucine rich repeat containing 32
LRRK2	1.81e-06	5.81	0.00037	-4.46	leucine rich repeat kinase 2
LTBP2	1.75e-06	5.82	0.0184	-3	latent transforming growth factor beta binding protein 2
LYVE1	6.89e-05	4.95	1.34e-05	-5.28	lymphatic vessel endothelial hyaluronan receptor 1
MAGED1	0.0183	3.25	0.015	3.1	MAGE family member D1
MAML1	0.0362	2.98	0.000158	4.7	mastermind like transcriptional coactivator 1
MAN2A1	0.00793	3.57	0.00649	3.49	mannosidase alpha class 2A member 1
MAP3K7CL	6.58e-05	4.97	0.00913	-3.34	MAP3K7 C-terminal like
MAP4K2	0.0365	-2.97	0.0338	-2.66	mitogen-activated protein kinase kinase kinase kinase 2
MBNL1	0.0331	3.01	0.0162	-3.06	muscleblind like splicing regulator 1
MCF2L-AS1	0.00672	-3.62	0.0088	3.36	MCF2L antisense RNA 1
MCM6	0.00168	4.07	0.0395	2.56	minichromosome maintenance complex component 6
MCRIP2	0.0157	-3.31	0.0208	2.94	MAPK regulated corepressor interacting protein 2
MCU	0.0353	2.99	0.000719	4.26	mitochondrial calcium uniporter
MDH1	0.0374	-2.96	0.0437	2.5	malate dehydrogenase 1
MECR	0.00387	-3.8	0.0477	2.45	mitochondrial trans-2-enoyl-CoA reductase
MED13	0.00124	4.17	0.0129	3.18	mediator complex subunit 13
MEF2A	0.000604	4.37	0.0335	-2.66	myocyte enhancer factor 2A
MEIS1	2.58e-05	5.2	0.00725	-3.45	Meis homeobox 1
MFAP4	0.0466	2.86	5.05e-06	-5.51	microfibril associated protein 4
MIR29B2	5.13e-07	6.07	0.0138	-3.15	microRNA 29b-2
MIR424	0.00153	4.1	0.0388	2.58	microRNA 424
MIR6878	0.00794	3.56	0.0413	2.54	microRNA 6878
MMD	0.000922	4.25	0.0228	2.89	monocyte to macrophage differentiation associated
MPDZ	0.0176	3.27	0.0466	-2.46	multiple PDZ domain crumbs cell polarity complex component
MPEG1	0.0102	3.47	0.0116	-3.23	macrophage expressed 1
MROH7-TTC4	0.0258	3.12	0.00772	3.41	MROH7-TTC4 readthrough (NMD candidate)
MRPL15	0.000993	-4.23	0.0254	2.82	mitochondrial ribosomal protein L15
MRPL18	2.78e-05	-5.18	0.0215	2.92	mitochondrial ribosomal protein L18
MRPL3	0.00306	-3.88	0.0374	2.6	mitochondrial ribosomal protein L3
MRPL36	0.000146	-4.75	0.0356	2.63	mitochondrial ribosomal protein L36
MRPL51	0.00926	-3.51	0.0495	2.43	mitochondrial ribosomal protein L51
MRPS16	0.0188	-3.24	0.00714	3.45	mitochondrial ribosomal protein S16
MRPS17	0.0409	-2.92	0.0273	2.78	mitochondrial ribosomal protein S17
MRPS26	0.0105	-3.46	0.0479	2.45	mitochondrial ribosomal protein S26
MRPS33	1.57e-06	-5.84	0.0212	2.93	mitochondrial ribosomal protein S33
MS4A4A	0.000154	4.74	0.0376	-2.6	membrane spanning 4-domains A4A
MS4A7	0.00232	3.97	0.000274	-4.55	membrane spanning 4-domains A7
MST1R	0.00784	-3.57	0.0093	3.34	macrophage stimulating 1 receptor
MT1H	0.0271	3.1	0.0372	-2.6	metallothionein 1H
MTMR4	0.0152	3.33	0.017	3.04	myotubularin related protein 4
MTURN	0.0135	3.37	0.0361	-2.62	maturin, neural progenitor differentiation regulator homolog
MTX2	0.000226	-4.64	0.027	2.79	metaxin 2
MYO1C	0.0154	3.32	0.0282	-2.76	myosin IC
MYOM2	0.00513	3.71	0.0257	-2.82	myomesin 2
MYOZ1	0.00931	-3.51	0.0414	-2.54	myozenin 1
NAA10	0.028	-3.08	0.0485	2.44	N-alpha-acetyltransferase 10, NatA catalytic subunit
NANOS1	0.0398	-2.93	0.0132	3.17	nanos C2HC-type zinc finger 1
NARS1	0.0207	-3.21	0.0133	3.17	asparaginyl-tRNA synthetase 1
NDN	4.23e-05	-5.08	0.0487	-2.44	necdin, MAGE family member
NDRG4	0.00609	-3.66	0.0139	-3.14	NDRG family member 4
NDUFAF2	0.00078	-4.3	0.0298	2.73	NADH:ubiquinone oxidoreductase complex assembly factor 2
NDUFB10	0.000172	-4.71	0.00224	3.9	NADH:ubiquinone oxidoreductase subunit B10
NDUFB11	0.000178	-4.7	0.0267	2.79	NADH:ubiquinone oxidoreductase subunit B11
NDUFB9	0.00194	-4.02	0.0126	3.19	NADH:ubiquinone oxidoreductase subunit B9
NDUFS3	0.00308	-3.88	0.00304	3.79	NADH:ubiquinone oxidoreductase core subunit S3
NDUFS6	0.0111	-3.45	0.0328	2.67	NADH:ubiquinone oxidoreductase subunit S6
NEDD8	0.0377	-2.96	0.0372	2.6	NEDD8 ubiquitin like modifier
NHS	0.00356	3.83	0.0145	3.12	NHS actin remodeling regulator
NIT1	0.0377	2.96	0.0186	-2.99	nitrilase 1
NKIRAS2	0.0164	-3.3	0.0373	2.6	NFKB inhibitor interacting Ras like 2
NMB	0.0216	3.19	1.37e-08	6.66	neuromedin B
NMT2	0.000503	4.42	0.0418	-2.53	N-myristoyltransferase 2
NOP14	0.00161	-4.08	0.0338	2.66	NOP14 nucleolar protein
NOX4	0.000827	4.28	0.0218	2.91	NADPH oxidase 4
NOX5	0.028	-3.09	0.0422	2.52	NADPH oxidase 5
NPNT	0.00471	3.74	0.0246	-2.84	nephronectin
NR4A2	0.012	3.42	0.00726	-3.44	nuclear receptor subfamily 4 group A member 2
NT5E	0.00601	3.66	3.87e-05	5.04	5'-nucleotidase ecto
NTAN1	0.0268	-3.1	0.0399	-2.56	N-terminal asparagine amidase
NUP107	0.0345	3	0.0339	2.65	nucleoporin 107
NUP85	0.023	3.17	0.0455	2.48	nucleoporin 85
NXF3	0.0429	-2.9	0.00343	-3.75	nuclear RNA export factor 3
OR7E47P	0.00253	-3.94	0.0129	-3.18	olfactory receptor family 7 subfamily E member 47 pseudogene
OSGIN2	0.0359	2.98	0.000239	-4.58	oxidative stress induced growth inhibitor family member 2
OXLD1	0.0292	-3.07	0.0336	2.66	oxidoreductase like domain containing 1
OXSM	0.00119	-4.18	0.00474	3.62	3-oxoacyl-ACP synthase, mitochondrial
P2RY14	0.00571	3.68	0.000171	-4.67	purinergic receptor P2Y14
PABPC1	0.00496	3.73	0.0162	3.06	poly(A) binding protein cytoplasmic 1
PAK6	0.0022	3.98	0.00381	3.7	p21 (RAC1) activated kinase 6
PAXIP1	0.000751	4.31	0.0311	2.7	PAX interacting protein 1
PCDHB2	2.26e-06	5.76	0.0478	2.45	protocadherin beta 2
PCNA	0.00176	4.05	0.0212	2.93	proliferating cell nuclear antigen
PCOLCE2	0.000503	4.42	0.000215	-4.61	procollagen C-endopeptidase enhancer 2
PDCD6IP	0.000304	4.56	0.0347	-2.64	programmed cell death 6 interacting protein
PDE4B	0.000232	4.63	0.0248	-2.83	phosphodiesterase 4B
PDE4DIP	0.0165	3.3	0.00572	-3.54	phosphodiesterase 4D interacting protein
PDIA3	0.00953	3.5	0.000163	4.69	protein disulfide isomerase family A member 3
PDIK1L	0.0015	4.1	0.000867	4.21	PDLIM1 interacting kinase 1 like
PEAR1	0.0316	-3.03	0.0163	-3.06	platelet endothelial aggregation receptor 1
PEDS1	0.0158	-3.31	0.0282	2.76	plasmanylethanolamine desaturase 1
PFAS	0.0456	2.87	0.00742	3.43	phosphoribosylformylglycinamidine synthase
PGK1	0.0412	2.92	0.00287	3.81	phosphoglycerate kinase 1
PGM3	0.00281	3.91	0.00177	3.97	phosphoglucomutase 3
PGP	0.000192	-4.68	0.0091	3.35	phosphoglycolate phosphatase
PHKA1	0.000163	-4.72	0.00528	3.57	phosphorylase kinase regulatory subunit alpha 1
PI4K2B	0.0304	3.05	0.000281	4.54	phosphatidylinositol 4-kinase type 2 beta
PIAS1	1.54e-05	5.32	0.0261	-2.81	protein inhibitor of activated STAT 1
PIGH	0.0354	-2.99	0.037	2.61	phosphatidylinositol glycan anchor biosynthesis class H
PIMREG	0.0405	-2.92	0.0314	2.7	PICALM interacting mitotic regulator
PKD2	0.0133	3.38	0.0242	-2.85	polycystin 2, transient receptor potential cation channel
PLA1A	0.00262	3.93	0.00102	-4.16	phospholipase A1 member A
PLA2G7	0.0352	-2.99	0.0407	2.55	phospholipase A2 group VII
PLAAT1	0.00162	-4.08	0.00287	3.81	phospholipase A and acyltransferase 1
PLEKHG1	0.0127	3.4	0.0199	-2.95	pleckstrin homology and RhoGEF domain containing G1
PLGRKT	0.0059	-3.67	0.0475	2.45	plasminogen receptor with a C-terminal lysine
PLIN3	9.62e-05	4.87	0.00948	3.33	perilipin 3
PLOD1	0.00786	-3.57	0.0206	2.94	procollagen-lysine,2-oxoglutarate 5-dioxygenase 1
PLPP5	0.049	2.84	0.000199	4.63	phospholipid phosphatase 5
PLSCR4	0.00374	3.82	0.00993	-3.3	phospholipid scramblase 4
PLTP	0.000284	4.58	0.0185	2.99	phospholipid transfer protein
PMEPA1	0.0228	-3.17	0.000354	4.47	prostate transmembrane protein, androgen induced 1
PNMA8A	0.038	2.95	4.01e-05	5.03	PNMA family member 8A
PNPLA2	0.0117	-3.43	0.0487	-2.44	patatin like phospholipase domain containing 2
POLE2	6.94e-05	4.95	0.0133	3.17	DNA polymerase epsilon 2, accessory subunit
POLR2I	0.000158	-4.73	0.0281	2.76	RNA polymerase II subunit I
POLR2J	0.0301	-3.05	0.0463	2.47	RNA polymerase II subunit J
PPIC	0.0333	-3.01	0.0244	2.85	peptidylprolyl isomerase C
PPM1G	0.0428	-2.9	0.0299	2.73	protein phosphatase, Mg2+/Mn2+ dependent 1G
PPP4R3A	0.0288	3.07	0.0224	2.89	protein phosphatase 4 regulatory subunit 3A
PROS1	0.00113	4.19	0.00898	-3.35	protein S
PRPF38A	0.0049	3.73	0.0461	-2.47	pre-mRNA processing factor 38A
PRRG1	0.0456	2.87	0.0329	-2.67	proline rich and Gla domain 1
PSMD12	0.0207	-3.21	0.00103	4.15	proteasome 26S subunit, non-ATPase 12
PTCD3	0.0124	3.41	0.0092	-3.34	pentatricopeptide repeat domain 3
PTGES2	1.87e-08	-6.68	0.0272	2.78	prostaglandin E synthase 2
PTRH2	0.00717	-3.6	0.0451	2.48	peptidyl-tRNA hydrolase 2
PTRHD1	4.55e-08	-6.51	0.0145	3.12	peptidyl-tRNA hydrolase domain containing 1
PTS	0.00667	-3.63	0.044	2.5	6-pyruvoyltetrahydropterin synthase
PTTG1	0.0011	4.2	0.00403	3.68	PTTG1 regulator of sister chromatid separation, securin
PWWP3B	1.98e-11	7.76	0.0215	2.92	PWWP domain containing 3B
PYGL	0.0243	3.14	0.0278	2.77	glycogen phosphorylase L
QKI	0.00648	3.64	0.00874	-3.36	QKI, KH domain containing RNA binding
RAB10	0.000424	4.47	0.00658	3.48	RAB10, member RAS oncogene family
RAB11A	4.02e-06	5.62	0.00372	-3.71	RAB11A, member RAS oncogene family
RAB14	0.0299	3.06	0.0192	-2.98	RAB14, member RAS oncogene family
RAB23	0.0216	3.19	0.0447	-2.49	RAB23, member RAS oncogene family
RAB38	0.000349	4.52	2.72e-05	5.13	RAB38, member RAS oncogene family
RAB5IF	0.00145	-4.11	0.0383	2.58	RAB5 interacting factor
RAD51AP1	5.61e-05	5.01	0.00299	3.79	RAD51 associated protein 1
RANBP2	0.0193	4.17	0.0385	-2.58	RAN binding protein 2
RBBP8	0.00339	3.85	0.00203	3.93	RB binding protein 8, endonuclease
RBM12B	4.83e-06	5.58	0.0335	2.66	RNA binding motif protein 12B
RERG	0.0371	2.96	0.0276	-2.77	RAS like estrogen regulated growth inhibitor
RERGL	0.00463	3.75	0.0451	-2.49	RERG like
RGS2	0.00284	3.9	0.0173	-3.03	regulator of G protein signaling 2
RHOD	0.0332	-3.01	0.034	2.65	ras homolog family member D
RINT1	0.032	3.03	0.0381	2.59	RAD50 interactor 1
RIOK2	0.00762	3.58	0.0313	-2.7	RIO kinase 2
RIPOR2	0.00911	3.52	0.0198	-2.96	RHO family interacting cell polarization regulator 2
RNASE4	0.0253	3.13	0.0435	-2.51	ribonuclease A family member 4
RPL26L1	0.0377	-2.96	0.0283	2.76	ribosomal protein L26 like 1
RPL30	0.0331	-3.01	0.0417	2.53	ribosomal protein L30
RPP25L	1.19e-05	-5.38	0.0162	3.06	ribonuclease P/MRP subunit p25 like
RPS18	0.00214	-3.99	0.0294	2.74	ribosomal protein S18
RPS19BP1	0.00186	-4.03	0.0075	3.43	ribosomal protein S19 binding protein 1
RPUSD2	0.0314	-3.04	0.0343	2.65	RNA pseudouridine synthase domain containing 2
RRAGB	0.000363	4.51	0.0452	-2.48	Ras related GTP binding B
RRM1	0.0237	3.15	0.00829	3.39	ribonucleotide reductase catalytic subunit M1
S100A4	0.0161	3.3	0.000535	-4.35	S100 calcium binding protein A4
SAMD13	0.00849	3.54	0.00439	3.65	sterile alpha motif domain containing 13
SAP18	0.0192	3.24	0.0395	-2.56	Sin3A associated protein 18
SCAI	0.00712	3.61	0.00266	-3.84	suppressor of cancer cell invasion
SCG2	0.00138	4.13	0.00437	3.65	secretogranin II
SCG5	0.0354	2.99	0.000184	4.65	secretogranin V
SCGB3A2	0.0477	-2.85	0.04	-2.56	secretoglobin family 3A member 2
SCN4B	1.06e-05	-5.4	0.00398	-3.69	sodium voltage-gated channel beta subunit 4
SCRN1	0.0285	3.08	0.00474	3.61	secernin 1
SDCBP	0.0101	3.48	0.0413	-2.54	syndecan binding protein
SDHC	0.00135	4.14	0.00595	3.52	succinate dehydrogenase complex subunit C
SECISBP2L	0.0373	2.96	0.0145	-3.12	SECIS binding protein 2 like
SELENOP	0.0272	3.1	0.0172	-3.03	selenoprotein P
SEMA6A	0.0346	-3	0.00773	-3.41	semaphorin 6A
SEPTIN10	0.0144	3.35	0.0477	-2.45	septin 10
SERINC1	0.0433	2.9	0.0387	-2.58	serine incorporator 1
SERPINF1	0.037	-2.97	0.016	3.07	serpin family F member 1
SFRP2	8.61e-06	5.45	0.0214	2.92	secreted frizzled related protein 2
SGMS2	0.0405	2.93	0.0422	-2.52	sphingomyelin synthase 2
SHISA4	0.0428	-2.9	0.0106	3.27	shisa family member 4
SHPRH	0.00874	3.53	0.0117	-3.22	SNF2 histone linker PHD RING helicase
SIGLEC17P	0.0216	3.19	0.0246	-2.84	sialic acid binding Ig like lectin 17, pseudogene
SLA	0.00191	4.02	0.0399	-2.56	Src like adaptor
SLC16A6	0.0352	2.99	0.0193	-2.97	solute carrier family 16 member 6
SLC16A7	0.0164	3.3	0.0273	2.78	solute carrier family 16 member 7
SLC1A4	0.0172	-3.28	0.0392	2.57	solute carrier family 1 member 4
SLC44A5	0.000865	4.27	0.0391	2.57	solute carrier family 44 member 5
SLC46A2	0.038	-2.95	0.00331	-3.76	solute carrier family 46 member 2
SLIRP	0.0178	-3.27	0.0276	2.77	SRA stem-loop interacting RNA binding protein
SLIT2	2.15e-05	5.24	0.00349	-3.74	slit guidance ligand 2
SLPI	4.7e-06	5.59	0.000646	-4.3	secretory leukocyte peptidase inhibitor
SLX4IP	0.0026	3.93	0.0247	2.84	SLX4 interacting protein
SMARCAD1	0.00868	3.53	4.68e-06	5.53	SWI/SNF-related, matrix-associated actin-dependent regulator of chromatin, subfamily a, containing DEAD/H box 1
SMOC1	0.000865	4.27	0.0273	2.78	SPARC related modular calcium binding 1
SMTNL2	0.000168	-4.72	0.043	-2.51	smoothelin like 2
SNF8	0.00318	-3.87	0.0169	3.04	SNF8 subunit of ESCRT-II
SOX9	0.00127	4.16	0.0331	2.67	SRY-box transcription factor 9
SPTLC1	0.00293	3.89	0.0386	2.58	serine palmitoyltransferase long chain base subunit 1
SRPX	0.0283	3.08	0.00533	-3.57	sushi repeat containing protein X-linked
STEAP2	0.043	2.9	0.000418	4.42	STEAP2 metalloreductase
STIM2	0.000351	4.51	0.0268	-2.79	stromal interaction molecule 2
STX17	0.00258	3.94	0.00801	-3.4	syntaxin 17
SUGCT	0.00232	-3.97	0.00858	3.37	succinyl-CoA:glutarate-CoA transferase
SULF1	0.00385	3.81	0.000245	4.57	sulfatase 1
SYNPO2	0.000158	4.73	0.0159	-3.07	synaptopodin 2
TACC3	0.00402	-3.79	0.0175	3.02	transforming acidic coiled-coil containing protein 3
TARDBP	0.0097	3.49	0.0162	-3.06	TAR DNA binding protein
TENT4A	0.0105	3.47	0.0112	3.25	terminal nucleotidyltransferase 4A
TGFBR3	0.000343	4.52	1.74e-06	-5.74	transforming growth factor beta receptor 3
THAP4	0.00776	-3.57	0.0329	2.67	THAP domain containing 4
THAP8	0.048	-2.85	0.00681	3.47	THAP domain containing 8
THBS2	2.97e-05	5.17	0.000131	4.75	thrombospondin 2
THEM6	0.0172	-3.28	0.01	3.3	thioesterase superfamily member 6
TIGD2	0.0155	3.32	0.00585	3.53	tigger transposable element derived 2
TIMM10	0.04	-2.93	0.0296	2.73	translocase of inner mitochondrial membrane 10
TIMM8B	0.00201	-4.01	0.0345	2.64	translocase of inner mitochondrial membrane 8 homolog B
TIMMDC1	0.012	-3.42	0.0135	3.16	translocase of inner mitochondrial membrane domain containing 1
TIMP1	7.63e-05	4.93	0.00847	3.38	TIMP metallopeptidase inhibitor 1
TMEM141	0.00753	-3.59	0.0148	3.11	transmembrane protein 141
TMEM147	0.00198	-4.01	0.0229	2.88	transmembrane protein 147
TMEM158	0.000117	4.81	0.00177	3.97	transmembrane protein 158
TMEM237	0	8.47	0.0244	-2.85	transmembrane protein 237
TMEM251	0.0197	-3.23	0.0135	3.16	transmembrane protein 251
TMEM266	0.0358	-2.98	0.00585	-3.53	transmembrane protein 266
TMEM33	0.000594	4.37	0.0465	2.47	transmembrane protein 33
TMEM9	0.00432	-3.77	0.00108	4.14	transmembrane protein 9
TMTC1	0.00189	4.03	0.00509	-3.59	transmembrane O-mannosyltransferase targeting cadherins 1
TMTC4	0.00189	-4.03	0.0135	3.16	transmembrane O-mannosyltransferase targeting cadherins 4
TNF	0.0281	-3.08	0.0306	-2.72	tumor necrosis factor
TOMM40	0.00771	-3.58	0.0477	2.45	translocase of outer mitochondrial membrane 40
TOMM40L	0.000563	-4.39	0.00403	3.68	translocase of outer mitochondrial membrane 40 like
TOPBP1	0.00892	3.52	0.0492	2.43	DNA topoisomerase II binding protein 1
TPPP	0.0414	2.92	0.000447	-4.4	tubulin polymerization promoting protein
TPPP3	3.5e-06	5.65	0.00401	-3.68	tubulin polymerization promoting protein family member 3
TRIM22	0.0269	3.1	0.017	-3.04	tripartite motif containing 22
TRMT112	0.0317	3.03	0.0142	3.13	tRNA methyltransferase activator subunit 11-2
TTC3	0.0149	3.33	0.0075	3.43	tetratricopeptide repeat domain 3
TTC4	0.00634	3.64	0.00501	3.59	tetratricopeptide repeat domain 4
TTI1	0.0198	3.22	0.0169	3.04	TELO2 interacting protein 1
TUBE1	0.000302	4.56	0.00217	-3.91	tubulin epsilon 1
TUBG1	0.00331	-3.85	0.0394	2.57	tubulin gamma 1
TUBGCP4	0.00603	3.66	0.00842	3.38	tubulin gamma complex associated protein 4
UBALD2	4.64e-08	-6.51	0.0401	2.55	UBA like domain containing 2
UBFD1	0.000171	4.71	0.0258	2.81	ubiquitin family domain containing 1
UBL4A	0.00178	-4.05	0.018	3.01	ubiquitin like 4A
UBXN7	0.000882	4.26	0.0368	2.61	UBX domain protein 7
UCHL3	0.00247	-3.95	0.0157	3.08	ubiquitin C-terminal hydrolase L3
UGDH	0.00443	3.76	0.00634	3.5	UDP-glucose 6-dehydrogenase
UQCC3	0.00181	-4.04	0.0429	2.51	ubiquinol-cytochrome c reductase complex assembly factor 3
UQCRQ	0.00169	-4.07	0.0359	2.62	ubiquinol-cytochrome c reductase complex III subunit VII
VCAM1	0.00754	3.59	0.0318	2.69	vascular cell adhesion molecule 1
VCAN	0.0134	3.38	0.00257	3.85	versican
VEGFC	0.009	3.52	0.0218	-2.91	vascular endothelial growth factor C
VEGFD	5.04e-06	5.57	0.00401	-3.68	vascular endothelial growth factor D
VPS37A	0.0049	3.73	0.0463	-2.47	VPS37A subunit of ESCRT-I
VPS37B	0.00283	-3.9	0.0324	-2.68	VPS37B subunit of ESCRT-I
VSIG4	6.1e-05	4.99	0.000683	-4.28	V-set and immunoglobulin domain containing 4
WAC-AS1	0.0357	2.98	0.0176	3.02	WAC antisense RNA 1 (head to head)
WIPI1	0.00795	-3.56	0.0277	2.77	WD repeat domain, phosphoinositide interacting 1
XPC	0.0242	3.15	0.0379	-2.59	XPC complex subunit, DNA damage recognition and repair factor
XPO4	0.0408	2.92	0.0414	2.53	exportin 4
YKT6	0.00216	-3.99	0.0417	2.53	YKT6 v-SNARE homolog
YWHAQ	0.0389	2.94	0.0301	2.72	tyrosine 3-monooxygenase/tryptophan 5-monooxygenase activation protein theta
YWHAZ	0.00606	3.66	0.0424	2.52	tyrosine 3-monooxygenase/tryptophan 5-monooxygenase activation protein zeta
ZBTB16	3.08e-06	5.68	0.000314	-4.5	zinc finger and BTB domain containing 16
ZBTB21	0.000909	4.25	0.0168	-3.04	zinc finger and BTB domain containing 21
ZBTB41	0.0299	3.06	0.00257	3.85	zinc finger and BTB domain containing 41
ZC3H14	0.0264	3.11	0.00156	-4.02	zinc finger CCCH-type containing 14
ZDHHC16	0.000944	-4.24	0.0095	3.33	zinc finger DHHC-type palmitoyltransferase 16
ZDHHC2	0.045	2.88	0.00292	-3.8	zinc finger DHHC-type palmitoyltransferase 2
ZFP36	0.0477	2.85	0.00379	-3.7	ZFP36 ring finger protein
ZMPSTE24	0.0372	2.96	0.000676	4.28	zinc metallopeptidase STE24
ZMYM1	0.028	3.09	0.0331	2.67	zinc finger MYM-type containing 1
ZMYM4	0.00507	3.72	0.029	2.75	zinc finger MYM-type containing 4
ZNF217	0.0125	3.4	0.0311	2.7	zinc finger protein 217
ZNF367	3.26e-05	5.14	0.0328	2.67	zinc finger protein 367
ZNF385B	0.00114	4.19	0.00455	-3.63	zinc finger protein 385B
ZNF747	0.0184	-3.25	0.031	2.71	zinc finger protein 747
